# Supplementary material for: The Impact of miRNA Target Sites in Coding Sequences and in 3′UTRs
Source: PLoS One. 2011 Mar 22;6(3):e18067. doi: 10.1371/journal.pone.0018067 (PMC3062573; doi:10.1371/journal.pone.0018067)
Supplement: Table S1 — Detailed information of mRNA/protein groups. (XLS) [file pone.0018067.s003.xls]

## Sheet: Sheet1
	number	average log2 fold change	variance of log2 fold changes	P-value by Wilcoxon test	P-value by Kolmogov-Smirnov test
mRNAs have no seed	72928	0.018	0.111
mRNAs have seeds only in coding region	29948	-0.003	0.129	<10^-15	<10^-15
mRNAs have 1 seed in 3'UTRs and no seed in coding region	16742	-0.051	0.136	<10^-15	<10^-15
mRNAs have 1 seed in 3'UTRs and additional seeds in coding region	9282	-0.071	0.169	<10^-5	<10^-11
proteins have no seed	15660	0.031	0.16
proteins have seeds only in coding region	6053	0.004	0.135	<10^-15	<10^-15
proteins have 1 seed in 3'UTRs and no seed in coding region	3020	-0.057	0.193	<10^-15	<10^-14
proteins have 1 seed in 3'UTRs and additional seeds in coding region	1527	-0.091	0.126	<10^-3	<10^-5
