# Supplementary material for: The Impact of miRNA Target Sites in Coding Sequences and in 3′UTRs
Source: PLoS One. 2011 Mar 22;6(3):e18067. doi: 10.1371/journal.pone.0018067 (PMC3062573; doi:10.1371/journal.pone.0018067)
Supplement: Table S2 — Log2 fold changes of mRNAs/proteins with 1 3′UTR seed but no coding seed and mRNAs/proteins with 1 3′UTR seed and coding seeds. The identifiers of proteins were mapped to corresponding Refseq identifiers. (XLS) [file pone.0018067.s004.xls]

## Sheet: Sheet1
#mRNA changes for genes with 1 seed in 3'UTR and no seed in CDS						#mRNA changes for genes with 1 seed in 3'UTR and additional seeds in CDS						#protein changes for genes with 1 seed in 3'UTR and no seed in CDS						#protein changes for genes with 1 seed in 3'UTR and additional seeds in CDS
ID	log2 fold change	number of seeds in 3'UTR	number of seeds in CDS	miRNA		ID	log2 fold change	number of seeds in 3'UTR	number of seeds in CDS	miRNA		ID	log2 fold change	number of seeds in 3'UTR	number of seeds in CDS	miRNA		ID	log2 fold change	number of seeds in 3'UTR	number of seeds in CDS	miRNA
NM_207044	0.149232	1	0	hsa-miR-1		NM_001003891	-0.137215	1	1	hsa-miR-1		NM_032569	0.277342	1	0	hsa-miR-1		NM_000527	0.616724	1	1	hsa-miR-1
NM_001283	-1.04619	1	0	hsa-miR-1		NM_006526	0.0286321	1	1	hsa-miR-1		NM_015329	0.0837068	1	0	hsa-miR-1		NM_001889	-0.178747	1	1	hsa-miR-1
NM_145112	-0.295502	1	0	hsa-miR-1		NM_017661	-0.228262	1	1	hsa-miR-1		NM_016196	0.0429769	1	0	hsa-miR-1		NM_006832	-0.671746	1	1	hsa-miR-1
NM_007276	-0.133901	1	0	hsa-miR-1		NM_152496	0.159372	1	1	hsa-miR-1		NM_021101	0.123638	1	0	hsa-miR-1		NM_006389	0.104946	1	1	hsa-miR-1
NM_172103	-0.0340403	1	0	hsa-miR-1		NM_001032394	-0.228803	1	1	hsa-miR-1		NM_012453	0.015345	1	0	hsa-miR-1		NM_006796	0.050861	1	1	hsa-miR-1
NM_138375	-0.0171155	1	0	hsa-miR-1		NM_003610	-0.0418683	1	1	hsa-miR-1		NM_013238	-0.0833836	1	0	hsa-miR-1		NM_001048194	-0.00992041	1	1	hsa-miR-1
NM_020132	0.121655	1	0	hsa-miR-1		NM_001098426	-0.202952	1	1	hsa-miR-1		NM_021154	-0.540325	1	0	hsa-miR-1		NM_002858	-0.0329472	1	1	hsa-miR-1
NM_001039141	0.255451	1	0	hsa-miR-1		NM_002508	-0.380933	1	2	hsa-miR-1		NM_019594	-1.40108	1	0	hsa-miR-1		NM_001017992	-0.139339	1	1	hsa-miR-1
NM_001048173	-0.298108	1	0	hsa-miR-1		NM_212476	0.075472	1	2	hsa-miR-1		NM_020792	-0.00834346	1	0	hsa-miR-1		NM_006012	0.090972	1	1	hsa-miR-1
NM_181673	0.160282	1	0	hsa-miR-1		NM_002223	-0.156446	1	1	hsa-miR-1		NM_024698	-0.730922	1	0	hsa-miR-1		NM_005778	-0.0126402	1	1	hsa-miR-1
NM_003426	0.241946	1	0	hsa-miR-1		NM_001002838	-0.176317	1	4	hsa-miR-1		NM_004247	-0.114234	1	0	hsa-miR-1		NM_005719	-0.0480967	1	1	hsa-miR-1
NM_013262	0.284472	1	0	hsa-miR-1		NM_001356	-0.207166	1	1	hsa-miR-1		NM_004252	-0.0650208	1	0	hsa-miR-1		NM_014614	-0.116631	1	3	hsa-miR-1
NM_001081563	0.139356	1	0	hsa-miR-1		NM_005238	-0.179713	1	1	hsa-miR-1		NM_004301	-0.0754642	1	0	hsa-miR-1		NM_014649	0.0831107	1	1	hsa-miR-1
NM_016035	0.136504	1	0	hsa-miR-1		NM_032283	0.00181508	1	1	hsa-miR-1		NM_014297	-0.0892269	1	0	hsa-miR-1		NM_001077440	0.0463697	1	1	hsa-miR-1
NM_181886	-0.0385149	1	0	hsa-miR-1		NM_133458	-0.0369807	1	1	hsa-miR-1		NM_001610	-0.440208	1	0	hsa-miR-1		NM_004892	-0.368154	1	1	hsa-miR-1
NM_003921	0.279656	1	0	hsa-miR-1		NM_004393	-0.0804874	1	4	hsa-miR-1		NM_021239	-0.00028851	1	0	hsa-miR-1		NM_003190	-0.172872	1	1	hsa-miR-1
NM_003271	-0.327725	1	0	hsa-miR-1		NM_080840	0.17609	1	3	hsa-miR-1		NM_018973	0.137918	1	0	hsa-miR-1		NM_006390	-0.517024	1	1	hsa-miR-1
NM_019862	0.118996	1	0	hsa-miR-1		NM_015554	-0.786175	1	1	hsa-miR-1		NM_018992	0.210964	1	0	hsa-miR-1		NM_001690	-0.466653	1	1	hsa-miR-1
NM_001401	0.441693	1	0	hsa-miR-1		NM_001015048	-0.331309	1	1	hsa-miR-1		NM_012393	0.138251	1	0	hsa-miR-1		NM_016147	0.278724	1	1	hsa-miR-1
NM_032319	0.120543	1	0	hsa-miR-1		NM_014649	-0.52661	1	1	hsa-miR-1		NM_004487	0.314894	1	0	hsa-miR-1		NM_001015048	-0.27011	1	1	hsa-miR-1
NM_004849	0.219233	1	0	hsa-miR-1		NM_014550	0.164415	1	1	hsa-miR-1		NM_014520	0.164157	1	0	hsa-miR-1		NM_012199	0.625578	1	1	hsa-miR-1
NM_004053	0.0729706	1	0	hsa-miR-1		NM_173854	0.238176	1	1	hsa-miR-1		NM_001005386	0.078457	1	0	hsa-miR-1		NM_015695	-0.339251	1	1	hsa-miR-1
NM_003488	-0.0233695	1	0	hsa-miR-1		NM_003632	-0.111775	1	3	hsa-miR-1		NM_006320	0.296456	1	0	hsa-miR-1		NM_002568	-0.0233263	1	1	hsa-miR-1
NM_139323	-0.143784	1	0	hsa-miR-1		NM_032506	0.0750333	1	1	hsa-miR-1		NM_017588	0.12268	1	0	hsa-miR-1		NM_001017423	-0.168385	1	1	hsa-miR-1
NM_016828	-0.0315759	1	0	hsa-miR-1		NM_005100	-0.011166	1	1	hsa-miR-1		NM_006055	-0.118626	1	0	hsa-miR-1		NM_022754	-0.889474	1	1	hsa-miR-1
NM_182853	0.113925	1	0	hsa-miR-1		NM_024817	0.191435	1	1	hsa-miR-1		NM_007033	0.165305	1	0	hsa-miR-1		NM_005911	0.127699	1	1	hsa-miR-1
NM_206855	0.221654	1	0	hsa-miR-1		NM_206909	0.37768	1	1	hsa-miR-1		NM_006415	0.191524	1	0	hsa-miR-1		NM_002812	0.130776	1	1	hsa-miR-1
NM_033224	0.142562	1	0	hsa-miR-1		NM_001009555	0.00854042	1	1	hsa-miR-1		NM_181672	0.0714061	1	0	hsa-miR-1		NM_007274	-0.183328	1	1	hsa-miR-1
NM_199169	0.211107	1	0	hsa-miR-1		NM_024103	0.254153	1	1	hsa-miR-1		NM_006135	0.0019634	1	0	hsa-miR-1		NM_001040409	-0.657914	1	1	hsa-miR-1
NM_181864	-0.180519	1	0	hsa-miR-1		NM_001077188	0.128543	1	1	hsa-miR-1		NM_003016	-0.104337	1	0	hsa-miR-1		NM_198834	0.136886	1	5	hsa-miR-1
NM_021972	-0.342149	1	0	hsa-miR-1		NM_019024	-0.0691039	1	4	hsa-miR-1		NM_004645	-0.712111	1	0	hsa-miR-1		NM_030571	0.429207	1	1	hsa-miR-1
NM_022080	-0.0254772	1	0	hsa-miR-1		NM_024923	-0.0905774	1	2	hsa-miR-1		NM_006178	-0.0100637	1	0	hsa-miR-1		NM_001018109	-0.263515	1	1	hsa-miR-1
NM_032121	-0.246013	1	0	hsa-miR-1		NM_002850	0.115825	1	1	hsa-miR-1		NM_001025579	-0.125651	1	0	hsa-miR-1		NM_006145	-0.54587	1	2	hsa-miR-1
NM_021947	0.130737	1	0	hsa-miR-1		NM_001080519	-0.172979	1	1	hsa-miR-1		NM_001042422	-0.0936954	1	0	hsa-miR-1		NM_012293	-0.302875	1	1	hsa-miR-1
NM_021148	0.176296	1	0	hsa-miR-1		NM_019610	-0.200382	1	1	hsa-miR-1		NM_006265	0.110604	1	0	hsa-miR-1		NM_024884	-0.0712135	1	1	hsa-miR-1
NM_001036645	-0.20768	1	0	hsa-miR-1		NM_024513	0.33038	1	1	hsa-miR-1		NM_020408	0.134556	1	0	hsa-miR-1		NM_001567	0.310593	1	1	hsa-miR-1
NM_004337	0.0307095	1	0	hsa-miR-1		NM_006832	-0.8268	1	1	hsa-miR-1		NM_016052	0.152997	1	0	hsa-miR-1		NM_005850	0.046474	1	1	hsa-miR-1
NM_001167	-0.157996	1	0	hsa-miR-1		NM_015902	-0.00575131	1	3	hsa-miR-1		NM_016101	0.236316	1	0	hsa-miR-1		NM_012318	-0.24817	1	1	hsa-miR-1
NM_144682	0.0445254	1	0	hsa-miR-1		NM_001358	-0.651184	1	1	hsa-miR-1		NM_004805	-0.162597	1	0	hsa-miR-1		NM_004396	-0.566669	1	1	hsa-miR-1
NM_182722	0.113925	1	0	hsa-miR-1		NM_145799	-0.205105	1	1	hsa-miR-1		NM_006401	-0.764856	1	0	hsa-miR-1		NM_003079	-0.170181	1	1	hsa-miR-1
NM_152363	-0.281698	1	0	hsa-miR-1		NM_005778	-0.258744	1	1	hsa-miR-1		NM_016139	0.134319	1	0	hsa-miR-1		NM_018206	-0.0316775	1	1	hsa-miR-1
NM_024602	0.0788551	1	0	hsa-miR-1		NM_005056	-0.173516	1	1	hsa-miR-1		NM_007176	0.359472	1	0	hsa-miR-1		NM_018238	0.274931	1	1	hsa-miR-1
NM_002103	-0.130232	1	0	hsa-miR-1		NM_182972	0.0225156	1	1	hsa-miR-1		NM_001693	-0.261832	1	0	hsa-miR-1		NM_001015885	-0.14483	1	1	hsa-miR-1
NM_145279	0.0416662	1	0	hsa-miR-1		NM_001018055	-0.0955275	1	1	hsa-miR-1		NM_004996	0.149217	1	0	hsa-miR-1		NM_005334	-0.145612	1	4	hsa-miR-1
NM_014212	-0.302299	1	0	hsa-miR-1		NM_015247	0.0771791	1	2	hsa-miR-1		NM_006546	0.517461	1	0	hsa-miR-1		NM_018394	0.452609	1	1	hsa-miR-1
NM_023019	-0.231801	1	0	hsa-miR-1		NM_014969	0.179724	1	1	hsa-miR-1		NM_025204	0.246823	1	0	hsa-miR-1		NM_002332	-0.57599	1	1	hsa-miR-1
NM_003682	0.0137877	1	0	hsa-miR-1		NM_015058	-0.0534555	1	1	hsa-miR-1		NM_012297	-0.226262	1	0	hsa-miR-1		NM_001077484	0.0420557	1	1	hsa-miR-1
NM_019899	0.118996	1	0	hsa-miR-1		NM_032195	0.0191437	1	1	hsa-miR-1		NM_001081559	-0.0343566	1	0	hsa-miR-1		NM_002869	0.377557	1	2	hsa-miR-1
NM_172088	-0.0922799	1	0	hsa-miR-1		NM_017640	-0.302181	1	1	hsa-miR-1		NM_007124	-0.225152	1	0	hsa-miR-1		NM_007055	-0.0878701	1	2	hsa-miR-1
NM_005813	-0.196812	1	0	hsa-miR-1		NM_001007094	0.147579	1	1	hsa-miR-1		NM_016462	0.118508	1	0	hsa-miR-1		NM_003909	0.051758	1	1	hsa-miR-1
NM_025204	0.272931	1	0	hsa-miR-1		NM_181897	-0.581094	1	2	hsa-miR-1		NM_006710	0.0425162	1	0	hsa-miR-1		NM_015902	-0.234501	1	3	hsa-miR-1
NM_182913	-0.614509	1	0	hsa-miR-1		NM_003077	-0.202952	1	1	hsa-miR-1		NM_000424	0.237881	1	0	hsa-miR-1		NM_006054	-0.0739573	1	1	hsa-miR-1
NM_033035	0.862476	1	0	hsa-miR-1		NM_003184	-0.188695	1	2	hsa-miR-1		NM_005109	0.232735	1	0	hsa-miR-1		NM_014730	-0.105276	1	1	hsa-miR-1
NM_015920	0.633344	1	0	hsa-miR-1		NM_016118	0.259794	1	1	hsa-miR-1		NM_002212	-0.0240359	1	0	hsa-miR-1		NM_006343	0.00935004	1	1	hsa-miR-1
NM_001039664	-0.335969	1	0	hsa-miR-1		NM_201429	-0.0301449	1	1	hsa-miR-1		NM_017444	-0.0536674	1	0	hsa-miR-1		NM_005530	0.10276	1	1	hsa-miR-1
NM_005539	-0.240602	1	0	hsa-miR-1		NM_172020	-0.714514	1	2	hsa-miR-1		NM_016617	-0.0760117	1	0	hsa-miR-1		NM_004457	0.117255	1	1	hsa-miR-1
NM_024092	-0.026138	1	0	hsa-miR-1		NM_007294	-0.129741	1	1	hsa-miR-1		NM_005066	-0.0388575	1	0	hsa-miR-1		NM_002223	-0.00216242	1	1	hsa-miR-1
NM_014964	0.233252	1	0	hsa-miR-1		NM_006622	-0.374044	1	1	hsa-miR-1		NM_003449	-0.397036	1	0	hsa-miR-1		NM_001798	0.0201941	1	1	hsa-miR-1
NM_182503	0.39519	1	0	hsa-miR-1		NM_004973	-0.329852	1	1	hsa-miR-1		NM_006818	0.415403	1	0	hsa-miR-1		NM_000117	0.0452379	1	1	hsa-miR-1
NM_182743	0.13501	1	0	hsa-miR-1		NM_198889	-0.160426	1	1	hsa-miR-1		NM_012428	-0.413161	1	0	hsa-miR-1		NM_001031847	-0.1137	1	3	hsa-miR-1
NM_017850	0.156137	1	0	hsa-miR-1		NM_017514	-0.0307432	1	2	hsa-miR-1		NM_178014	-0.0353424	1	0	hsa-miR-1		NM_172020	-1.21319	1	2	hsa-miR-1
NM_014335	0.069746	1	0	hsa-miR-1		NM_015559	-0.517197	1	1	hsa-miR-1		NM_006805	0.0502186	1	0	hsa-miR-1		NM_017784	-0.194213	1	1	hsa-miR-1
NM_183079	0.214035	1	0	hsa-miR-1		NM_006345	0.158314	1	1	hsa-miR-1		NM_005507	-0.0833836	1	0	hsa-miR-1		NM_052859	-0.685806	1	2	hsa-miR-1
NM_002227	0.158143	1	0	hsa-miR-1		NM_017786	-0.024672	1	1	hsa-miR-1		NM_000903	0.075292	1	0	hsa-miR-1		NM_198066	-0.606063	1	1	hsa-miR-1
NM_130830	0.138681	1	0	hsa-miR-1		NM_000259	-0.108462	1	2	hsa-miR-1		NM_003769	-1.88546	1	0	hsa-miR-1		NM_032436	-0.262674	1	1	hsa-miR-1
NM_002880	0.0530962	1	0	hsa-miR-1		NM_020960	0.294419	1	2	hsa-miR-1		NM_006275	-0.28404	1	0	hsa-miR-1		NM_024586	-0.0354832	1	1	hsa-miR-1
NM_001029840	0.12343	1	0	hsa-miR-1		NM_032226	0.118207	1	1	hsa-miR-1		NM_002268	-0.0571383	1	0	hsa-miR-1		NM_006709	-0.721591	1	3	hsa-miR-1
NM_002096	-0.132252	1	0	hsa-miR-1		NM_014743	0.0163689	1	1	hsa-miR-1		NM_004927	0.0360081	1	0	hsa-miR-1		NM_015939	-0.175173	1	1	hsa-miR-1
NM_005949	0.313672	1	0	hsa-miR-1		NM_001048197	-0.165579	1	1	hsa-miR-1		NM_004317	0.0638615	1	0	hsa-miR-1		NM_003901	0.782298	1	1	hsa-miR-1
NM_020753	-0.0438478	1	0	hsa-miR-1		NM_006106	0.282954	1	2	hsa-miR-1		NM_002455	-1.53456	1	0	hsa-miR-1		NM_018122	-0.0716254	1	1	hsa-miR-1
NM_004148	-0.0359875	1	0	hsa-miR-1		NM_012090	0.247318	1	1	hsa-miR-1		NM_004924	0.00103911	1	0	hsa-miR-1		NM_013277	0.0095243	1	1	hsa-miR-1
NM_001012514	0.0705319	1	0	hsa-miR-1		NM_152564	-0.0107989	1	3	hsa-miR-1		NM_001110	0.064329	1	0	hsa-miR-1		NM_001080398	-0.0560285	1	1	hsa-miR-1
NM_001040659	-0.0325392	1	0	hsa-miR-1		NM_012199	-0.441774	1	1	hsa-miR-1		NM_004710	0.254341	1	0	hsa-miR-1		NM_016284	-0.107688	1	5	hsa-miR-1
NM_033397	0.355563	1	0	hsa-miR-1		NM_001083600	0.065382	1	1	hsa-miR-1		NM_005433	0.0866299	1	0	hsa-miR-1		NM_024656	-0.0301242	1	1	hsa-miR-1
NM_001008491	-0.455534	1	0	hsa-miR-1		NM_198320	0.118702	1	1	hsa-miR-1		NM_001008491	-0.140517	1	0	hsa-miR-1		NM_014230	0.0688767	1	1	hsa-miR-1
NM_198686	-0.0802003	1	0	hsa-miR-1		NM_001030055	0.0100175	1	1	hsa-miR-1		NM_015161	0.190668	1	0	hsa-miR-1		NM_016312	0.0298973	1	2	hsa-miR-1
NM_019591	0.0806359	1	0	hsa-miR-1		NM_014835	0.179316	1	1	hsa-miR-1		NM_007062	-0.80091	1	0	hsa-miR-1		NM_177966	-0.411101	1	1	hsa-miR-1
NM_014044	-0.151262	1	0	hsa-miR-1		NM_177983	0.0405736	1	1	hsa-miR-1		NM_003590	-0.0718999	1	0	hsa-miR-1		NM_007270	-0.163885	1	3	hsa-miR-1
NM_000291	-0.0235368	1	0	hsa-miR-1		NM_018315	-0.123989	1	1	hsa-miR-1		NM_006868	0.198775	1	0	hsa-miR-1		NM_001013437	0.619758	1	1	hsa-miR-1
NM_006818	0.174069	1	0	hsa-miR-1		NM_001083588	-1.3634	1	1	hsa-miR-1		NM_006358	0.0965915	1	0	hsa-miR-1		NM_001356	0.10925	1	1	hsa-miR-1
NM_001039712	0.0894516	1	0	hsa-miR-1		NM_018704	-0.100479	1	1	hsa-miR-1		NM_001219	0.0342342	1	0	hsa-miR-1		NM_014905	0.194625	1	1	hsa-miR-1
NM_015677	0.258374	1	0	hsa-miR-1		NM_198436	-0.658278	1	2	hsa-miR-1		NM_003768	0.157448	1	0	hsa-miR-1		NM_001024226	0.205064	1	1	hsa-miR-1
NM_015375	0.212507	1	0	hsa-miR-1		NM_145909	0.24242	1	1	hsa-miR-1		NM_017723	-0.1333	1	0	hsa-miR-1		NM_001663	-0.0858325	1	1	hsa-miR-1
NM_017866	-0.157962	1	0	hsa-miR-1		NM_052879	-0.0140593	1	1	hsa-miR-1		NM_001627	-0.11703	1	0	hsa-miR-1		NM_002140	-0.1141	1	1	hsa-miR-1
NM_032587	0.320152	1	0	hsa-miR-1		NM_033029	0.103961	1	1	hsa-miR-1		NM_001010942	-0.194213	1	0	hsa-miR-1		NM_001079524	-0.0436245	1	2	hsa-miR-1
NM_017556	-0.430655	1	0	hsa-miR-1		NM_198868	0.131242	1	1	hsa-miR-1		NM_003038	0.0715425	1	0	hsa-miR-1		NM_022763	-0.440314	1	2	hsa-miR-1
NM_183050	0.0436824	1	0	hsa-miR-1		NM_198843	0.158753	1	1	hsa-miR-1		NM_014820	0.160976	1	0	hsa-miR-1		NM_005100	-0.440633	1	1	hsa-miR-1
NM_199363	-0.101324	1	0	hsa-miR-1		NM_033044	0.247318	1	1	hsa-miR-1		NM_014285	0.0756568	1	0	hsa-miR-1		NM_005745	-0.120219	1	1	hsa-miR-1
NM_021130	-0.134806	1	0	hsa-miR-1		NM_003100	-0.414062	1	1	hsa-miR-1		NM_000108	0.26708	1	0	hsa-miR-1		NM_000194	-0.100574	1	1	hsa-miR-1
NM_016139	0.0110587	1	0	hsa-miR-1		NM_001663	0.0760818	1	1	hsa-miR-1		NM_001039937	-0.253021	1	0	hsa-miR-1		NM_032195	0.0473682	1	1	hsa-miR-1
NM_001039569	-1.39381	1	0	hsa-miR-1		NM_003939	0.202381	1	1	hsa-miR-1		NM_001042559	-0.0426443	1	0	hsa-miR-1		NM_002631	-0.381616	1	3	hsa-miR-1
NM_021067	-0.2065	1	0	hsa-miR-1		NM_005348	-0.040381	1	1	hsa-miR-1		NM_001431	-0.283329	1	0	hsa-miR-1		NM_006513	-0.0861044	1	1	hsa-miR-1
NM_020399	0.199234	1	0	hsa-miR-1		NM_172373	-0.256125	1	1	hsa-miR-1		NM_004583	0.0248101	1	0	hsa-miR-1		NM_033133	-0.116099	1	1	hsa-miR-1
NM_020204	-0.278025	1	0	hsa-miR-1		NM_133372	0.0180696	1	3	hsa-miR-1		NM_003096	-0.111833	1	0	hsa-miR-1		NM_015569	-0.0142124	1	2	hsa-miR-1
NM_001418	-0.0740597	1	0	hsa-miR-1		NM_015346	0.41935	1	3	hsa-miR-1		NM_001895	0.176707	1	0	hsa-miR-1		NM_021982	0.694018	1	2	hsa-miR-1
NM_148886	0.229986	1	0	hsa-miR-1		NM_006403	0.27758	1	3	hsa-miR-1		NM_001039802	-0.301354	1	0	hsa-miR-1		NM_015180	-0.314986	1	7	hsa-miR-1
NM_199461	0.482977	1	0	hsa-miR-1		NM_001077397	0.0225156	1	1	hsa-miR-1		NM_012425	0.120106	1	0	hsa-miR-1		NM_021190	-0.769095	1	1	hsa-miR-1
NM_002886	0.42528	1	0	hsa-miR-1		NM_003442	-0.0958864	1	2	hsa-miR-1		NM_012325	0.113504	1	0	hsa-miR-1		NM_012090	-0.0113525	1	1	hsa-miR-1
NM_020319	-0.195181	1	0	hsa-miR-1		NM_015180	-0.614509	1	7	hsa-miR-1		NM_021149	0.156354	1	0	hsa-miR-1		NM_001386	0.133511	1	2	hsa-miR-1
NM_001037277	0.378756	1	0	hsa-miR-1		NM_007114	0.228397	1	1	hsa-miR-1		NM_012473	0.238374	1	0	hsa-miR-1		NM_014905	0.140301	1	1	hsa-miR-1
NM_181466	0.162456	1	0	hsa-miR-1		NM_001329	-0.472078	1	1	hsa-miR-1		NM_002886	0.423101	1	0	hsa-miR-1		NM_012334	0.0336729	1	2	hsa-miR-1
NM_004645	-0.425225	1	0	hsa-miR-1		NM_024332	-0.0955275	1	1	hsa-miR-1		NM_018184	0.354815	1	0	hsa-miR-1		NM_001011708	-0.0284277	1	1	hsa-miR-1
NM_018147	-0.286384	1	0	hsa-miR-1		NM_001007069	-0.0865521	1	1	hsa-miR-1		NM_025234	-0.0332292	1	0	hsa-miR-1		NM_001040875	0.00235351	1	1	hsa-miR-1
NM_020228	0.109392	1	0	hsa-miR-1		NM_004419	0.365132	1	1	hsa-miR-1		NM_001037494	0.0258819	1	0	hsa-miR-1		NM_016578	-0.379621	1	1	hsa-miR-1
NM_020382	-0.0206129	1	0	hsa-miR-1		NM_001498	0.0162214	1	2	hsa-miR-1		NM_001010935	0.144648	1	0	hsa-miR-1		NM_015056	0.185015	1	1	hsa-miR-1
NM_015017	-0.163988	1	0	hsa-miR-1		NM_002569	0.144134	1	1	hsa-miR-1		NM_002486	-0.171719	1	0	hsa-miR-1		NM_024923	-0.23217	1	2	hsa-miR-1
NM_014322	0.271721	1	0	hsa-miR-1		NM_032833	0.349362	1	2	hsa-miR-1		NM_016360	0.0949264	1	0	hsa-miR-1		NM_015577	-0.140517	1	1	hsa-miR-1
NM_207429	-0.179707	1	0	hsa-miR-1		NM_033637	0.202381	1	1	hsa-miR-1		NM_006503	0.108892	1	0	hsa-miR-1		NM_021203	0.244053	1	1	hsa-miR-1
NM_147193	0.0582612	1	0	hsa-miR-1		NM_015690	-0.186439	1	3	hsa-miR-1		NM_005638	-0.193835	1	0	hsa-miR-1		NM_001081640	-0.257252	1	2	hsa-miR-1
NM_138340	-0.000279634	1	0	hsa-miR-1		NM_015695	-0.137154	1	1	hsa-miR-1		NM_003406	-0.416948	1	0	hsa-miR-1		NM_002184	0.349456	1	2	hsa-miR-1
NM_002754	0.274346	1	0	hsa-miR-1		NM_004530	-0.0839058	1	1	hsa-miR-1		NM_001101	-0.220454	1	0	hsa-miR-1		NM_014691	0.0174025	1	1	hsa-miR-1
NM_016506	-0.0676465	1	0	hsa-miR-1		NM_182551	0.132794	1	3	hsa-miR-1		NM_003792	-0.190046	1	0	hsa-miR-1		NM_001415	0.0792037	1	1	hsa-miR-1
NM_015918	-0.0129451	1	0	hsa-miR-1		NM_024586	0.34077	1	1	hsa-miR-1		NM_006026	-0.413486	1	0	hsa-miR-1		NM_005469	0.0950343	1	1	hsa-miR-1
NM_181307	0.302094	1	0	hsa-miR-1		NM_025090	0.101949	1	2	hsa-miR-1		NM_004193	0.239294	1	0	hsa-miR-1		NM_000391	0.295624	1	1	hsa-miR-1
NM_031243	0.11694	1	0	hsa-miR-1		NM_053025	0.3003	1	1	hsa-miR-1		NM_015084	-0.100843	1	0	hsa-miR-1		NM_005255	-0.957692	1	2	hsa-miR-1
NM_004612	-0.00684703	1	0	hsa-miR-1		NM_014671	0.0159169	1	1	hsa-miR-1		NM_000311	-0.075738	1	0	hsa-miR-1		NM_001007067	-0.0756011	1	1	hsa-miR-1
NM_007156	0.36372	1	0	hsa-miR-1		NM_015435	0.194637	1	1	hsa-miR-1		NM_003234	-0.0255958	1	0	hsa-miR-1		NM_024662	0.121769	1	1	hsa-miR-1
NM_002023	-0.31436	1	0	hsa-miR-1		NM_001033520	0.0969934	1	1	hsa-miR-1		NM_003488	0.0372363	1	0	hsa-miR-1		NM_012426	0.114301	1	2	hsa-miR-1
NM_005402	0.244073	1	0	hsa-miR-1		NM_013277	-0.288861	1	1	hsa-miR-1		NM_001969	0.0461314	1	0	hsa-miR-1		NM_004341	-0.418676	1	1	hsa-miR-1
NM_006884	0.0744388	1	0	hsa-miR-1		NM_144571	0.14657	1	1	hsa-miR-1		NM_017527	0.0245459	1	0	hsa-miR-1		NM_006773	-0.0179219	1	2	hsa-miR-1
NM_001003398	-0.287895	1	0	hsa-miR-1		NM_182944	-0.218103	1	1	hsa-miR-1		NM_004162	0.111196	1	0	hsa-miR-1		NM_022463	-0.240009	1	1	hsa-miR-1
NM_016055	0.099104	1	0	hsa-miR-1		NM_138362	-0.0326208	1	1	hsa-miR-1		NM_001259	0.84957	1	0	hsa-miR-1		NM_015268	0.0532392	1	2	hsa-miR-1
NM_001042385	0.15617	1	0	hsa-miR-1		NM_015534	-0.229864	1	1	hsa-miR-1		NM_006087	0.0452379	1	0	hsa-miR-1		NM_031934	-0.31545	1	1	hsa-miR-1
NM_007150	-0.276502	1	0	hsa-miR-1		NM_199189	-0.122118	1	1	hsa-miR-1		NM_001098504	0.459417	1	0	hsa-miR-1		NM_001079521	0.112818	1	1	hsa-miR-1
NM_032343	-0.115406	1	0	hsa-miR-1		NM_002812	0.308237	1	1	hsa-miR-1		NM_002792	0.0279838	1	0	hsa-miR-1		NM_020438	-0.370388	1	2	hsa-miR-1
NM_001079872	-0.187252	1	0	hsa-miR-1		NM_022836	-0.245436	1	2	hsa-miR-1		NM_016530	-0.106482	1	0	hsa-miR-1		NM_004342	0.0095243	1	1	hsa-miR-1
NM_001002901	-0.208077	1	0	hsa-miR-1		NM_001520	-0.259239	1	3	hsa-miR-1		NM_001040694	0.00887094	1	0	hsa-miR-1		NM_153634	-0.042084	1	1	hsa-miR-1
NM_003981	0.104059	1	0	hsa-miR-1		NM_198834	0.235622	1	5	hsa-miR-1		NM_001003962	-0.0873271	1	0	hsa-miR-1		NM_003902	-0.337197	1	1	hsa-miR-1
NM_005542	-0.832924	1	0	hsa-miR-1		NM_001005744	-0.0877949	1	3	hsa-miR-1		NM_001015	0.0461314	1	0	hsa-miR-1		NM_003934	-0.270828	1	1	hsa-miR-1
NM_024828	0.0247468	1	0	hsa-miR-1		NM_212478	0.075472	1	2	hsa-miR-1		NM_005313	0.0791122	1	0	hsa-miR-1		NM_198334	-0.0761486	1	2	hsa-miR-1
NM_203295	0.310836	1	0	hsa-miR-1		NM_018420	0.183802	1	2	hsa-miR-1		NM_001001329	-0.178874	1	0	hsa-miR-1		NM_004735	-0.310689	1	1	hsa-miR-1
NM_014005	0.0979695	1	0	hsa-miR-1		NM_145117	-0.070377	1	1	hsa-miR-1		NM_004335	-0.0350608	1	0	hsa-miR-1		NM_001003712	0.0260435	1	1	hsa-miR-1
NM_001032730	0.114768	1	0	hsa-miR-1		NM_002836	0.17609	1	3	hsa-miR-1		NM_015913	-0.15069	1	0	hsa-miR-1		NM_052879	0.248948	1	1	hsa-miR-1
NM_022458	-0.510611	1	0	hsa-miR-1		NM_003744	-0.0877949	1	3	hsa-miR-1		NM_005702	0.179319	1	0	hsa-miR-1		NM_001358	-0.924176	1	1	hsa-miR-1
NM_005517	-0.0573716	1	0	hsa-miR-1		NM_020933	0.129764	1	2	hsa-miR-1		NM_003340	0.12844	1	0	hsa-miR-1		NM_024824	-0.0394192	1	1	hsa-miR-1
NM_001080121	0.214035	1	0	hsa-miR-1		NM_002829	0.109403	1	1	hsa-miR-1		NM_003130	-0.218967	1	0	hsa-miR-1		NM_007372	-0.265677	1	3	hsa-miR-1
NM_152334	0.258941	1	0	hsa-miR-1		NM_001386	-0.340029	1	2	hsa-miR-1		NM_003299	-0.257252	1	0	hsa-miR-1		NM_001077523	-0.704783	1	1	hsa-miR-1
NM_001037494	0.176896	1	0	hsa-miR-1		NM_004694	0.241524	1	2	hsa-miR-1		NM_004589	0.111555	1	0	hsa-miR-1		NM_002026	0.463092	1	2	hsa-miR-1
NM_174887	0.369752	1	0	hsa-miR-1		NM_203342	0.380369	1	1	hsa-miR-1		NM_001968	-0.243547	1	0	hsa-miR-1		NM_001520	-0.0496308	1	3	hsa-miR-1
NM_006085	0.222474	1	0	hsa-miR-1		NM_020760	0.48884	1	2	hsa-miR-1		NM_032574	-0.27023	1	0	hsa-miR-1		NM_001002257	0.165774	1	2	hsa-miR-1
NM_006275	-0.588716	1	0	hsa-miR-1		NM_021190	0.400641	1	1	hsa-miR-1		NM_033397	0.154281	1	0	hsa-miR-1		NM_006663	-0.154842	1	2	hsa-miR-1
NM_018204	-0.380235	1	0	hsa-miR-1		NM_018263	-0.230488	1	4	hsa-miR-1		NM_005370	-0.0265876	1	0	hsa-miR-1		NM_020963	-0.78668	1	1	hsa-miR-1
NM_003559	-0.342686	1	0	hsa-miR-1		NM_182931	-0.318135	1	1	hsa-miR-1		NM_005004	-0.0243197	1	0	hsa-miR-1		NM_001079673	-0.290424	1	1	hsa-miR-1
NM_173082	0.492246	1	0	hsa-miR-1		NM_002026	0.075472	1	2	hsa-miR-1		NM_015140	0.127321	1	0	hsa-miR-1		NM_004768	-0.0480967	1	1	hsa-miR-1
NM_006954	-0.0644285	1	0	hsa-miR-1		NM_018394	0.410938	1	1	hsa-miR-1		NM_003094	-0.113434	1	0	hsa-miR-1		NM_015026	-0.790605	1	3	hsa-miR-1
NM_133480	0.011703	1	0	hsa-miR-1		NM_001331	-0.00129089	1	1	hsa-miR-1		NM_004082	0.0605929	1	0	hsa-miR-1		NM_002948	0.0308403	1	1	hsa-miR-1
NM_024329	-0.237925	1	0	hsa-miR-1		NM_001829	-0.823944	1	1	hsa-miR-1		NM_005231	-0.200002	1	0	hsa-miR-1		NM_152641	-0.623586	1	1	hsa-miR-1
NM_007033	0.114773	1	0	hsa-miR-1		NM_022787	0.198129	1	1	hsa-miR-1		NM_005082	0.296439	1	0	hsa-miR-1		NM_015354	0.00245467	1	1	hsa-miR-1
NM_001002858	-0.501317	1	0	hsa-miR-1		NM_005746	0.0372275	1	1	hsa-miR-1		NM_052845	-0.187388	1	0	hsa-miR-1		NM_014633	0.181477	1	2	hsa-miR-1
NM_007145	0.168512	1	0	hsa-miR-1		NM_001008738	0.0180696	1	3	hsa-miR-1		NM_001007468	-0.257614	1	0	hsa-miR-1		NM_006035	-0.255682	1	1	hsa-miR-1
NM_004252	-0.244412	1	0	hsa-miR-1		NM_001085462	-0.00129089	1	1	hsa-miR-1		NM_003072	-0.182946	1	0	hsa-miR-1		NM_014306	0.244873	1	1	hsa-miR-1
NM_005652	0.269511	1	0	hsa-miR-1		NM_001567	0.226276	1	1	hsa-miR-1		NM_002668	-0.160404	1	0	hsa-miR-1		NM_024811	-0.0247452	1	1	hsa-miR-1
NM_001043229	0.0197727	1	0	hsa-miR-1		NM_000859	-0.383179	1	1	hsa-miR-1		NM_003720	-0.565402	1	0	hsa-miR-1		NM_014183	-0.0828388	1	1	hsa-miR-1
NM_018728	-0.481713	1	0	hsa-miR-1		NM_001085468	-0.00129089	1	1	hsa-miR-1		NM_020531	-0.0507455	1	0	hsa-miR-1		NM_002639	-0.511873	1	1	hsa-miR-1
NM_020182	0.211107	1	0	hsa-miR-1		NM_001083601	0.065382	1	1	hsa-miR-1		NM_003359	0.210396	1	0	hsa-miR-1		NM_001033028	-0.0867838	1	1	hsa-miR-1
NM_004270	0.14702	1	0	hsa-miR-1		NM_001024226	0.135811	1	1	hsa-miR-1		NM_032324	-0.08882	1	0	hsa-miR-1		NM_007118	0.0586683	1	3	hsa-miR-1
NM_014820	0.212448	1	0	hsa-miR-1		NM_053026	0.3003	1	1	hsa-miR-1		NM_032349	-0.00532812	1	0	hsa-miR-1		NM_003640	-0.195474	1	2	hsa-miR-1
NM_030884	0.148862	1	0	hsa-miR-1		NM_014630	0.00643263	1	2	hsa-miR-1		NM_032350	-0.00532812	1	0	hsa-miR-1		NM_078471	-0.271426	1	1	hsa-miR-1
NM_005231	-0.0767748	1	0	hsa-miR-1		NM_148908	0.34077	1	1	hsa-miR-1		NM_024092	0.156498	1	0	hsa-miR-1		NM_032217	-0.20389	1	1	hsa-miR-1
NM_021213	0.149899	1	0	hsa-miR-1		NM_006888	-0.141505	1	1	hsa-miR-1		NM_001020658	0.0829731	1	0	hsa-miR-1		NM_133259	0.198825	1	2	hsa-miR-1
NM_207037	0.0324866	1	0	hsa-miR-1		NM_004437	0.380369	1	1	hsa-miR-1		NM_016080	0.57893	1	0	hsa-miR-1		NM_002639	-0.504163	1	1	hsa-miR-1
NM_000108	0.173288	1	0	hsa-miR-1		NM_016147	0.24889	1	1	hsa-miR-1		NM_181836	0.13144	1	0	hsa-miR-1		NM_002156	-0.496922	1	1	hsa-miR-1
NM_001042724	-0.247913	1	0	hsa-miR-1		NM_138467	-0.120183	1	1	hsa-miR-1		NM_016057	-0.018919	1	0	hsa-miR-1		NM_018834	-0.338681	1	1	hsa-miR-1
NM_147157	0.0820045	1	0	hsa-miR-1		NM_001079524	-0.296943	1	2	hsa-miR-1		NM_033224	-0.0842004	1	0	hsa-miR-1		NM_001017963	0.0423082	1	2	hsa-miR-1
NM_012102	0.123045	1	0	hsa-miR-1		NM_153681	0.440955	1	1	hsa-miR-1		NM_001031677	0.376901	1	0	hsa-miR-1		NM_024940	-0.0374525	1	1	hsa-miR-1
NM_013980	0.0743188	1	0	hsa-miR-1		NM_144963	-0.914703	1	3	hsa-miR-1		NM_032796	-0.139862	1	0	hsa-miR-1		NM_001079524	-0.127633	1	2	hsa-miR-1
NM_001025077	0.290322	1	0	hsa-miR-1		NM_004426	-0.206211	1	1	hsa-miR-1		NM_030938	-0.329066	1	0	hsa-miR-1		NM_002270	0.149249	1	1	hsa-miR-1
NM_001040056	-0.0433165	1	0	hsa-miR-1		NM_020438	-0.126256	1	2	hsa-miR-1		NM_138381	-0.0708015	1	0	hsa-miR-1		NM_001085458	0.0711939	1	1	hsa-miR-1
NM_032468	-0.0624755	1	0	hsa-miR-1		NM_015610	0.0969934	1	1	hsa-miR-1		NM_013438	0.093879	1	0	hsa-miR-1		NM_016343	-0.211261	1	1	hsa-miR-1
NM_001044392	-0.109782	1	0	hsa-miR-1		NM_015569	0.383064	1	2	hsa-miR-1		NM_007259	-0.0742314	1	0	hsa-miR-1		NM_203390	-0.196355	1	2	hsa-miR-1
NM_001033032	-0.286384	1	0	hsa-miR-1		NM_003489	-0.0698149	1	1	hsa-miR-1		NM_017590	0.0868751	1	0	hsa-miR-1		NM_000527	-0.296428	1	1	hsa-miR-30a
NM_048368	0.083246	1	0	hsa-miR-1		NM_016936	-0.469799	1	1	hsa-miR-1		NM_021156	-0.123799	1	0	hsa-miR-1		NM_003115	-0.464041	1	1	hsa-miR-30a
NM_003340	-0.0385149	1	0	hsa-miR-1		NM_017902	0.905508	1	1	hsa-miR-1		NM_014601	0.0603221	1	0	hsa-miR-1		NM_005047	-0.1145	1	1	hsa-miR-30a
NM_001011725	-0.100538	1	0	hsa-miR-1		NM_018027	-0.172854	1	2	hsa-miR-1		NM_018170	-0.104873	1	0	hsa-miR-1		NM_020792	-0.663937	1	1	hsa-miR-30a
NM_032042	-0.313398	1	0	hsa-miR-1		NM_007189	0.0641814	1	1	hsa-miR-1		NM_001020818	0.233362	1	0	hsa-miR-1		NM_001017973	-0.569199	1	1	hsa-miR-30a
NM_181077	-0.209954	1	0	hsa-miR-1		NM_001013437	-0.155809	1	1	hsa-miR-1		NM_173825	-0.00389003	1	0	hsa-miR-1		NM_001610	-0.410233	1	1	hsa-miR-30a
NM_006092	-0.0415556	1	0	hsa-miR-1		NM_017769	-0.0212355	1	1	hsa-miR-1		NM_001042414	-0.194844	1	0	hsa-miR-1		NM_007034	-0.400429	1	1	hsa-miR-30a
NM_032998	0.0894516	1	0	hsa-miR-1		NM_198279	-0.319061	1	1	hsa-miR-1		NM_080626	-0.918463	1	0	hsa-miR-1		NM_005038	-0.344147	1	1	hsa-miR-30a
NM_022090	0.720748	1	0	hsa-miR-1		NM_002948	0.0451964	1	1	hsa-miR-1		NM_001040613	-0.0779266	1	0	hsa-miR-1		NM_002417	0.235824	1	1	hsa-miR-30a
NM_173163	-0.241143	1	0	hsa-miR-1		NM_005398	0.30053	1	2	hsa-miR-1		NM_001005849	0.0262198	1	0	hsa-miR-1		NM_014614	-0.321466	1	2	hsa-miR-30a
NM_014788	-0.0948186	1	0	hsa-miR-1		NM_002982	-0.985449	1	1	hsa-miR-1		NM_030782	0.0547819	1	0	hsa-miR-1		NM_007033	0.0193458	1	1	hsa-miR-30a
NM_014661	-0.0254775	1	0	hsa-miR-1		NM_002118	-0.0635273	1	1	hsa-miR-1		NM_133373	0.273169	1	0	hsa-miR-1		NM_006067	-0.126312	1	1	hsa-miR-30a
NM_178548	4.79103e-05	1	0	hsa-miR-1		NM_000104	0.112246	1	1	hsa-miR-1		NM_001283	-0.15082	1	0	hsa-miR-1		NM_000109	-0.0374525	1	1	hsa-miR-30a
NM_181784	0.264136	1	0	hsa-miR-1		NM_003902	-0.0897133	1	1	hsa-miR-1		NM_006373	0	1	0	hsa-miR-1		NM_001100626	-0.32112	1	1	hsa-miR-30a
NM_024631	-0.706766	1	0	hsa-miR-1		NM_001040108	-0.191653	1	1	hsa-miR-1		NM_002103	0.231566	1	0	hsa-miR-1		NM_019887	0.0850222	1	1	hsa-miR-30a
NM_000268	-0.0165679	1	0	hsa-miR-1		NM_033115	-0.880374	1	4	hsa-miR-1		NM_001009814	0.0109482	1	0	hsa-miR-1		NM_003659	-0.0197731	1	1	hsa-miR-30a
NM_001020658	0.176635	1	0	hsa-miR-1		NM_001408	0.175818	1	1	hsa-miR-1		NM_006799	-1.20088	1	0	hsa-miR-1		NM_001034	-0.252173	1	1	hsa-miR-30a
NM_032271	0.0120097	1	0	hsa-miR-1		NM_012426	0.0759559	1	2	hsa-miR-1		NM_198976	-0.63914	1	0	hsa-miR-1		NM_198834	0.0882241	1	1	hsa-miR-30a
NM_152724	0.318642	1	0	hsa-miR-1		NM_181523	-0.438696	1	1	hsa-miR-1		NM_001100391	0.102217	1	0	hsa-miR-1		NM_002078	0.008929	1	1	hsa-miR-30a
NM_130474	0.0137877	1	0	hsa-miR-1		NM_016272	-0.100493	1	1	hsa-miR-1		NM_001042717	-0.0206267	1	0	hsa-miR-1		NM_001008844	0.109452	1	1	hsa-miR-30a
NM_181443	0.327452	1	0	hsa-miR-1		NM_001037333	0.117512	1	3	hsa-miR-1		NM_000291	0.0639821	1	0	hsa-miR-1		NM_005433	0.0503978	1	1	hsa-miR-30a
NM_014644	-0.0997701	1	0	hsa-miR-1		NM_002582	-0.134736	1	2	hsa-miR-1		NM_001042468	-0.063779	1	0	hsa-miR-1		NM_006885	0.175273	1	1	hsa-miR-30a
NM_014324	-0.444275	1	0	hsa-miR-1		NM_007118	-0.221551	1	3	hsa-miR-1		NM_138357	0.0885922	1	0	hsa-miR-1		NM_001042559	-0.168899	1	1	hsa-miR-30a
NM_006710	0.0839337	1	0	hsa-miR-1		NM_001085459	-0.00129089	1	1	hsa-miR-1		NM_016652	0.261517	1	0	hsa-miR-1		NM_001002269	0.0280574	1	1	hsa-miR-30a
NM_002599	0.239537	1	0	hsa-miR-1		NM_014824	-0.246937	1	1	hsa-miR-1		NM_012310	-0.251568	1	0	hsa-miR-1		NM_018184	-0.0172093	1	1	hsa-miR-30a
NM_001412	0.0852903	1	0	hsa-miR-1		NM_006452	-0.296943	1	2	hsa-miR-1		NM_001079872	-0.238175	1	0	hsa-miR-1		NM_018394	-0.0989585	1	1	hsa-miR-30a
NM_006467	-0.569138	1	0	hsa-miR-1		NM_052827	-0.482152	1	1	hsa-miR-1		NM_000944	0.0687405	1	0	hsa-miR-1		NM_014602	-0.064607	1	1	hsa-miR-30a
NM_001029884	-0.138435	1	0	hsa-miR-1		NM_004061	-0.352588	1	1	hsa-miR-1		NM_004719	-0.486457	1	0	hsa-miR-1		NM_004859	-0.0869196	1	2	hsa-miR-30a
NM_004335	0.105887	1	0	hsa-miR-1		NM_003829	0.321196	1	1	hsa-miR-1		NM_000991	-0.00805655	1	0	hsa-miR-1		NM_002074	-0.0908534	1	1	hsa-miR-30a
NM_020428	0.154998	1	0	hsa-miR-1		NM_015035	0.172967	1	3	hsa-miR-1		NM_032351	0.0678179	1	0	hsa-miR-1		NM_020865	-0.237319	1	2	hsa-miR-30a
NM_006265	-0.237253	1	0	hsa-miR-1		NM_022745	0.367133	1	1	hsa-miR-1		NM_001017408	0.324148	1	0	hsa-miR-1		NM_002210	0.162977	1	1	hsa-miR-30a
NM_016587	-0.133901	1	0	hsa-miR-1		NM_032986	-0.427497	1	1	hsa-miR-1		NM_001001977	-0.0381552	1	0	hsa-miR-1		NM_004458	-0.300768	1	1	hsa-miR-30a
NM_001493	-0.35461	1	0	hsa-miR-1		NM_016021	-0.548339	1	1	hsa-miR-1		NM_006947	0.136918	1	0	hsa-miR-1		NM_004397	-0.00748258	1	1	hsa-miR-30a
NM_012068	0.264888	1	0	hsa-miR-1		NM_005270	-0.472972	1	1	hsa-miR-1		NM_001641	0.0644799	1	0	hsa-miR-1		NM_015425	0.100762	1	2	hsa-miR-30a
NM_020918	-0.411714	1	0	hsa-miR-1		NM_001012426	0.324065	1	1	hsa-miR-1		NM_002136	-0.229957	1	0	hsa-miR-1		NM_001020658	0.0125482	1	1	hsa-miR-30a
NM_016081	-0.0209957	1	0	hsa-miR-1		NM_024745	-0.0428444	1	1	hsa-miR-1		NM_002204	-0.355918	1	0	hsa-miR-1		NM_001011553	-0.0894982	1	1	hsa-miR-30a
NM_001707	0.22555	1	0	hsa-miR-1		NM_018502	-0.198871	1	1	hsa-miR-1		NM_003104	-0.00259452	1	0	hsa-miR-1		NM_018706	-0.0391384	1	2	hsa-miR-30a
NM_183004	0.0214319	1	0	hsa-miR-1		NM_207517	0.0479323	1	2	hsa-miR-1		NM_001008660	-0.874207	1	0	hsa-miR-1		NM_018448	-0.173255	1	1	hsa-miR-30a
NM_018091	0.0891773	1	0	hsa-miR-1		NM_014810	-0.0510787	1	2	hsa-miR-1		NM_003404	-0.0258793	1	0	hsa-miR-1		NM_022346	-0.124593	1	1	hsa-miR-30a
NM_002312	0.0604374	1	0	hsa-miR-1		NM_002184	-0.293894	1	2	hsa-miR-1		NM_130809	0.384075	1	0	hsa-miR-1		NM_173517	0.105411	1	1	hsa-miR-30a
NM_015404	0.569216	1	0	hsa-miR-1		NM_145805	0.292	1	1	hsa-miR-1		NM_005402	0.323227	1	0	hsa-miR-1		NM_014613	-0.326652	1	1	hsa-miR-30a
NM_016360	0.159137	1	0	hsa-miR-1		NM_170606	-0.0244545	1	7	hsa-miR-1		NM_175066	0.0288519	1	0	hsa-miR-1		NM_016652	-0.0681893	1	1	hsa-miR-30a
NM_003885	-0.0523945	1	0	hsa-miR-1		NM_006012	0.301978	1	1	hsa-miR-1		NM_174887	0.0710423	1	0	hsa-miR-1		NM_001079872	-0.0196308	1	1	hsa-miR-30a
NM_182729	0.13501	1	0	hsa-miR-1		NM_014376	0.117512	1	3	hsa-miR-1		NM_133452	-0.179001	1	0	hsa-miR-1		NM_001031695	-0.3122	1	1	hsa-miR-30a
NM_024430	0.410054	1	0	hsa-miR-1		NM_198120	0.0533296	1	1	hsa-miR-1		NM_002730	0.0954812	1	0	hsa-miR-1		NM_033407	-0.471864	1	3	hsa-miR-30a
NM_139246	-0.0713697	1	0	hsa-miR-1		NM_001173	0.0100175	1	1	hsa-miR-1		NM_005866	-0.128029	1	0	hsa-miR-1		NM_001497	-0.174406	1	1	hsa-miR-30a
NM_203301	-0.667949	1	0	hsa-miR-1		NM_001080419	0.0327647	1	1	hsa-miR-1		NM_001043351	-1.14163	1	0	hsa-miR-1		NM_001078166	-0.0270125	1	1	hsa-miR-30a
NM_022359	-0.0997701	1	0	hsa-miR-1		NM_001012427	0.324065	1	1	hsa-miR-1		NM_030805	0.716268	1	0	hsa-miR-1		NM_021131	-0.496718	1	1	hsa-miR-30a
NM_019067	-0.27232	1	0	hsa-miR-1		NM_130855	0.115825	1	1	hsa-miR-1		NM_013336	-0.283329	1	0	hsa-miR-1		NM_007214	0.0536285	1	1	hsa-miR-30a
NM_007305	-0.129741	1	0	hsa-miR-1		NM_032865	-0.222274	1	1	hsa-miR-1		NM_000485	-0.128689	1	0	hsa-miR-1		NM_003626	-0.185105	1	1	hsa-miR-30a
NM_021648	0.0904608	1	0	hsa-miR-1		NM_002740	-0.148007	1	1	hsa-miR-1		NM_000430	0.0490688	1	0	hsa-miR-1		NM_006496	0.0367626	1	1	hsa-miR-30a
NM_001079535	-0.121572	1	0	hsa-miR-1		NM_001012420	0.40492	1	1	hsa-miR-1		NM_000454	0.176267	1	0	hsa-miR-1		NM_006267	0.0829426	1	2	hsa-miR-30a
NM_002998	-0.062041	1	0	hsa-miR-1		NM_014715	-0.108703	1	3	hsa-miR-1		NM_000700	0.23416	1	0	hsa-miR-1		NM_001363	-0.105678	1	1	hsa-miR-30a
NM_006287	0.165439	1	0	hsa-miR-1		NM_001044385	-0.317528	1	1	hsa-miR-1		NM_007214	-0.086512	1	0	hsa-miR-1		NM_015032	0.164884	1	1	hsa-miR-30a
NM_016546	0.188559	1	0	hsa-miR-1		NM_005088	-0.00843416	1	1	hsa-miR-1		NM_007236	0.174003	1	0	hsa-miR-1		NM_000876	0.0211893	1	2	hsa-miR-30a
NM_021732	0.461215	1	0	hsa-miR-1		NM_006290	-0.345476	1	1	hsa-miR-1		NM_002149	0.0478305	1	0	hsa-miR-1		NM_001905	-0.0199154	1	1	hsa-miR-30a
NM_145859	-0.254794	1	0	hsa-miR-1		NM_022461	0.366382	1	1	hsa-miR-1		NM_004094	0.188003	1	0	hsa-miR-1		NM_005358	0.12257	1	1	hsa-miR-30a
NM_004869	0.303155	1	0	hsa-miR-1		NM_012318	-0.226882	1	1	hsa-miR-1		NM_006097	-0.0732718	1	0	hsa-miR-1		NM_015577	0.0770563	1	1	hsa-miR-30a
NM_002204	-0.0138343	1	0	hsa-miR-1		NM_014959	0.333015	1	1	hsa-miR-1		NM_002157	-0.0654344	1	0	hsa-miR-1		NM_018981	-0.135272	1	1	hsa-miR-30a
NM_020162	0.146542	1	0	hsa-miR-1		NM_007203	-0.130319	1	2	hsa-miR-1		NM_004969	-0.0394192	1	0	hsa-miR-1		NM_002293	-0.00475305	1	1	hsa-miR-30a
NM_024293	0.122029	1	0	hsa-miR-1		NM_005625	-0.0865521	1	1	hsa-miR-1		NM_001150	-0.665029	1	0	hsa-miR-1		NM_018126	-0.0182069	1	2	hsa-miR-30a
NM_005638	-0.176189	1	0	hsa-miR-1		NM_033157	0.023544	1	1	hsa-miR-1		NM_001155	0.163947	1	0	hsa-miR-1		NM_014875	-0.0997665	1	1	hsa-miR-30a
NM_012097	0.100526	1	0	hsa-miR-1		NM_015457	0.0567501	1	1	hsa-miR-1		NM_001414	7.07355	1	0	hsa-miR-1		NM_133496	0.472669	1	2	hsa-miR-30a
NM_004603	0.0748871	1	0	hsa-miR-1		NM_016281	0.304347	1	1	hsa-miR-1		NM_006267	0.0986291	1	0	hsa-miR-1		NM_006938	0.0692551	1	1	hsa-miR-30a
NM_001032409	-0.180826	1	0	hsa-miR-1		NM_023107	0.0348503	1	1	hsa-miR-1		NM_001412	0.13887	1	0	hsa-miR-1		NM_001040876	-0.0297002	1	1	hsa-miR-30a
NM_004969	0.0193633	1	0	hsa-miR-1		NM_182686	0.0234837	1	1	hsa-miR-1		NM_015017	-0.351289	1	0	hsa-miR-1		NM_004523	-0.401084	1	1	hsa-miR-30a
NM_130811	0.343821	1	0	hsa-miR-1		NM_181677	-0.283616	1	1	hsa-miR-1		NM_019592	-0.118493	1	0	hsa-miR-1		NM_016258	-0.108759	1	1	hsa-miR-30a
NM_022726	-0.146131	1	0	hsa-miR-1		NM_014608	-0.0767519	1	1	hsa-miR-1		NM_203406	-0.162597	1	0	hsa-miR-1		NM_002205	0.204549	1	1	hsa-miR-30a
NM_001020820	0.0405169	1	0	hsa-miR-1		NM_199076	0.0694776	1	1	hsa-miR-1		NM_005555	0.168496	1	0	hsa-miR-1		NM_015268	-0.0581086	1	2	hsa-miR-30a
NM_001014434	-0.278025	1	0	hsa-miR-1		NM_001039479	-0.0159842	1	1	hsa-miR-1		NM_001084392	-0.255561	1	0	hsa-miR-1		NM_014829	0.0292641	1	1	hsa-miR-30a
NM_002070	-0.433041	1	0	hsa-miR-1		NM_005529	-0.50955	1	2	hsa-miR-1		NM_005984	-1.1121	1	0	hsa-miR-1		NM_014689	0.135174	1	1	hsa-miR-30a
NM_001018003	-0.280331	1	0	hsa-miR-1		NM_006336	-0.393174	1	1	hsa-miR-1		NM_005327	-0.26135	1	0	hsa-miR-1		NM_020738	-0.387693	1	2	hsa-miR-30a
NM_016174	0.061467	1	0	hsa-miR-1		NM_004576	-0.283616	1	1	hsa-miR-1		NM_016040	0.228926	1	0	hsa-miR-1		NM_198468	0.202373	1	2	hsa-miR-30a
NM_005354	-0.0503632	1	0	hsa-miR-1		NM_017738	-0.0944454	1	1	hsa-miR-1		NM_004613	0.17994	1	0	hsa-miR-1		NM_005964	0.292316	1	1	hsa-miR-30a
NM_005184	0.109686	1	0	hsa-miR-1		NM_006389	0.0702097	1	1	hsa-miR-1		NM_005147	0.15645	1	0	hsa-miR-1		NM_017824	-0.246955	1	2	hsa-miR-30a
NM_003030	0.0744388	1	0	hsa-miR-1		NM_020452	-0.0269229	1	1	hsa-miR-1		NM_004375	-0.0333701	1	0	hsa-miR-1		NM_002026	0.395492	1	3	hsa-miR-30a
NM_001813	-0.0982373	1	0	hsa-miR-1		NM_001033028	-0.0767519	1	1	hsa-miR-1		NM_015134	-0.426855	1	0	hsa-miR-1		NM_001042749	0.10698	1	1	hsa-miR-30a
NM_181701	0.043296	1	0	hsa-miR-1		NM_020824	-0.123354	1	1	hsa-miR-1		NM_006077	0.103069	1	0	hsa-miR-1		NM_000028	-0.082975	1	3	hsa-miR-30a
NM_174902	-0.109861	1	0	hsa-miR-1		NM_017762	0.258162	1	1	hsa-miR-1		NM_025125	-0.108089	1	0	hsa-miR-1		NM_020199	-0.450908	1	1	hsa-miR-30a
NM_148172	-0.261501	1	0	hsa-miR-1		NM_203390	-0.0815859	1	2	hsa-miR-1		NM_033631	-0.0745054	1	0	hsa-miR-1		NM_002211	0.00834846	1	1	hsa-miR-30a
NM_015528	0.128894	1	0	hsa-miR-1		NM_004457	0.299518	1	1	hsa-miR-1		NM_004035	0.274564	1	0	hsa-miR-1		NM_002946	0.0329642	1	1	hsa-miR-30a
NM_001083885	0.569216	1	0	hsa-miR-1		NM_001033518	0.0969934	1	1	hsa-miR-1		NM_001699	-0.913416	1	0	hsa-miR-1		NM_018685	-0.109695	1	2	hsa-miR-30a
NM_024881	0.0683769	1	0	hsa-miR-1		NM_032985	-0.427497	1	1	hsa-miR-1		NM_007276	0.066231	1	0	hsa-miR-1		NM_000305	0.221556	1	1	hsa-miR-30a
NM_015913	-0.146121	1	0	hsa-miR-1		NM_001080497	0.138149	1	1	hsa-miR-1		NM_006431	0.0112244	1	0	hsa-miR-1		NM_012154	0.944888	1	2	hsa-miR-30a
NM_003724	0.0442099	1	0	hsa-miR-1		NM_152439	0.0498458	1	1	hsa-miR-1		NM_004398	-0.0574156	1	0	hsa-miR-1		NM_004894	0.0684531	1	1	hsa-miR-30a
NM_032049	-0.164945	1	0	hsa-miR-1		NM_006035	-0.0369292	1	1	hsa-miR-1		NM_021249	-0.828632	1	0	hsa-miR-1		NM_032217	-0.134484	1	1	hsa-miR-30a
NM_004985	-0.129475	1	0	hsa-miR-1		NM_173511	-0.475943	1	1	hsa-miR-1		NM_007217	-0.304044	1	0	hsa-miR-1		NM_015565	-0.6291	1	1	hsa-miR-30a
NM_015508	0.0805396	1	0	hsa-miR-1		NM_001921	0.0141032	1	1	hsa-miR-1		NM_000920	0.199603	1	0	hsa-miR-1		NM_015224	0.0825453	1	1	hsa-miR-30a
NM_199423	0.120475	1	0	hsa-miR-1		NM_001894	0.202657	1	1	hsa-miR-1		NM_033033	4.16535	1	0	hsa-miR-1		NM_015172	-0.0745054	1	2	hsa-miR-30a
NM_173172	-0.389908	1	0	hsa-miR-1		NM_015678	-0.0915886	1	5	hsa-miR-1		NM_006861	0.175713	1	0	hsa-miR-1		NM_006245	-0.031254	1	2	hsa-miR-16
NM_003646	-0.00591913	1	0	hsa-miR-1		NM_000361	0.203759	1	1	hsa-miR-1		NM_002998	-0.119821	1	0	hsa-miR-1		NM_006761	0.0394142	1	1	hsa-miR-16
NM_183353	0.12611	1	0	hsa-miR-1		NM_152581	0.244047	1	1	hsa-miR-1		NM_030780	-0.0604625	1	0	hsa-miR-1		NM_006832	0.558028	1	2	hsa-miR-16
NM_017929	-0.50189	1	0	hsa-miR-1		NM_021009	-0.0179597	1	3	hsa-miR-1		NM_032121	0.0380656	1	0	hsa-miR-1		NM_006389	0.00345217	1	3	hsa-miR-16
NM_001079906	0.13142	1	0	hsa-miR-1		NM_001269	-0.165579	1	1	hsa-miR-1		NM_004593	-0.200379	1	0	hsa-miR-1		NM_004169	-0.0086303	1	1	hsa-miR-16
NM_207040	0.0324866	1	0	hsa-miR-1		NM_181674	-0.283616	1	1	hsa-miR-1		NM_001261	-0.20201	1	0	hsa-miR-1		NM_001039877	-0.135272	1	1	hsa-miR-16
NM_002604	-0.135239	1	0	hsa-miR-1		NM_212475	0.075472	1	2	hsa-miR-1		NM_014488	-0.249749	1	0	hsa-miR-1		NM_024710	0.349474	1	2	hsa-miR-16
NM_006694	-0.186426	1	0	hsa-miR-1		NM_201428	-0.0301449	1	2	hsa-miR-1		NM_018101	0.0444789	1	0	hsa-miR-1		NM_002775	-0.266037	1	5	hsa-miR-16
NM_001040658	-0.0325392	1	0	hsa-miR-1		NM_004726	0.429581	1	2	hsa-miR-1		NM_021034	-0.0411028	1	0	hsa-miR-1		NM_005347	-0.481196	1	4	hsa-miR-16
NM_207629	0.91428	1	0	hsa-miR-1		NM_198066	-0.361069	1	1	hsa-miR-1		NM_199044	-1.03012	1	0	hsa-miR-1		NM_002745	0.0772237	1	1	hsa-miR-16
NM_002997	-0.580236	1	0	hsa-miR-1		NM_005911	0.0454377	1	1	hsa-miR-1		NM_030579	-0.0524159	1	0	hsa-miR-1		NM_004247	-0.132511	1	1	hsa-miR-16
NM_174908	-0.208556	1	0	hsa-miR-1		NM_003662	-0.287788	1	1	hsa-miR-1		NM_033396	-0.133432	1	0	hsa-miR-1		NM_001031711	0.263231	1	1	hsa-miR-16
NM_018318	0.0347609	1	0	hsa-miR-1		NM_001024944	0.260509	1	1	hsa-miR-1		NM_024758	-0.758815	1	0	hsa-miR-1		NM_001610	-0.953377	1	3	hsa-miR-16
NM_015933	-0.0455185	1	0	hsa-miR-1		NM_030571	0.142021	1	1	hsa-miR-1		NM_001024732	-0.258941	1	0	hsa-miR-1		NM_014342	-0.078883	1	1	hsa-miR-16
NM_004505	0.308946	1	0	hsa-miR-1		NM_024845	0.065382	1	1	hsa-miR-1		NM_002205	0.0508909	1	0	hsa-miR-1		NM_006597	-0.118094	1	2	hsa-miR-16
NM_002382	-0.295502	1	0	hsa-miR-1		NM_130854	0.115825	1	1	hsa-miR-1		NM_005760	-0.364012	1	0	hsa-miR-1		NM_021239	-0.100305	1	1	hsa-miR-16
NM_152261	0.835569	1	0	hsa-miR-1		NM_003421	0.147579	1	1	hsa-miR-1		NM_004299	-0.258217	1	0	hsa-miR-1		NM_005561	0.328833	1	2	hsa-miR-16
NM_001037537	0.110504	1	0	hsa-miR-1		NM_003618	0.274732	1	1	hsa-miR-1		NM_003288	-0.361095	1	0	hsa-miR-1		NM_004481	0.362176	1	1	hsa-miR-16
NM_018201	0.134772	1	0	hsa-miR-1		NM_003691	0.0950366	1	1	hsa-miR-1		NM_004850	0.229399	1	0	hsa-miR-1		NM_014498	-0.0526941	1	3	hsa-miR-16
NM_153265	-0.814505	1	0	hsa-miR-1		NM_058246	0.266469	1	1	hsa-miR-1		NM_012181	-0.145221	1	0	hsa-miR-1		NM_003371	0.232752	1	3	hsa-miR-16
NM_002848	-0.0638446	1	0	hsa-miR-1		NM_004396	-0.291866	1	1	hsa-miR-1		NM_001127	-0.368824	1	0	hsa-miR-1		NM_005692	-0.719928	1	5	hsa-miR-16
NM_182663	-0.388689	1	0	hsa-miR-1		NM_198838	0.235622	1	5	hsa-miR-1		NM_017423	0.111461	1	0	hsa-miR-1		NM_022100	-0.266757	1	1	hsa-miR-16
NM_152458	-0.53004	1	0	hsa-miR-1		NM_198896	0.277031	1	1	hsa-miR-1		NM_000398	0.133005	1	0	hsa-miR-1		NM_014614	-0.249749	1	3	hsa-miR-16
NM_057159	0.441693	1	0	hsa-miR-1		NM_203458	0.0778266	1	1	hsa-miR-1		NM_178336	0.160556	1	0	hsa-miR-1		NM_004161	-0.345396	1	1	hsa-miR-16
NM_152227	0.0709041	1	0	hsa-miR-1		NM_015520	-0.0391644	1	1	hsa-miR-1		NM_004053	0.0535835	1	0	hsa-miR-1		NM_006415	-0.716947	1	1	hsa-miR-16
NM_018293	0.289968	1	0	hsa-miR-1		NM_001024668	0.123489	1	1	hsa-miR-1		NM_181705	0.254565	1	0	hsa-miR-1		NM_004863	0.189614	1	2	hsa-miR-16
NM_021806	0.08233	1	0	hsa-miR-1		NM_001554	-0.0623434	1	1	hsa-miR-1		NM_177424	0.374786	1	0	hsa-miR-1		NM_181672	-0.10608	1	1	hsa-miR-16
NM_207047	0.149232	1	0	hsa-miR-1		NM_001005745	-0.0877949	1	3	hsa-miR-1		NM_015959	-0.0110662	1	0	hsa-miR-1		NM_004661	-0.363676	1	2	hsa-miR-16
NM_016196	0.472069	1	0	hsa-miR-1		NM_001048199	-0.165579	1	1	hsa-miR-1		NM_016245	-0.291839	1	0	hsa-miR-1		NM_000109	-0.301588	1	10	hsa-miR-16
NM_177985	0.100526	1	0	hsa-miR-1		NM_002858	-0.0578103	1	1	hsa-miR-1		NM_004998	0.343055	1	0	hsa-miR-1		NM_014753	-0.230203	1	3	hsa-miR-16
NM_198893	0.0589979	1	0	hsa-miR-1		NM_007055	0.0853821	1	2	hsa-miR-1		NM_016033	-0.101516	1	0	hsa-miR-1		NM_014782	-0.0268709	1	1	hsa-miR-16
NM_005760	-0.223328	1	0	hsa-miR-1		NM_022894	-0.0875308	1	5	hsa-miR-1		NM_014829	0.0214236	1	0	hsa-miR-1		NM_006178	0.0358454	1	1	hsa-miR-16
NM_020441	-0.288968	1	0	hsa-miR-1		NM_018424	-1.14266	1	1	hsa-miR-1		NM_006409	0.162218	1	0	hsa-miR-1		NM_014828	3.75158	1	4	hsa-miR-16
NM_006626	0.397402	1	0	hsa-miR-1		NM_001001894	-0.164328	1	2	hsa-miR-1		NM_000382	0.11157	1	0	hsa-miR-1		NM_000690	-0.423094	1	5	hsa-miR-16
NM_001018007	0.0980389	1	0	hsa-miR-1		NM_148904	0.34077	1	1	hsa-miR-1		NM_058167	-0.156008	1	0	hsa-miR-1		NM_001042422	-0.814837	1	4	hsa-miR-16
NM_032242	0.201195	1	0	hsa-miR-1		NM_005334	0.159386	1	4	hsa-miR-1		NM_017892	0.0499049	1	0	hsa-miR-1		NM_003786	0.305646	1	8	hsa-miR-16
NM_003920	-0.356968	1	0	hsa-miR-1		NM_003749	0.142147	1	1	hsa-miR-1		NM_181701	0.173401	1	0	hsa-miR-1		NM_004834	0.279564	1	2	hsa-miR-16
NM_001044391	-0.109782	1	0	hsa-miR-1		NM_032832	0.495615	1	2	hsa-miR-1		NM_001079537	0.325033	1	0	hsa-miR-1		NM_003190	0.565332	1	2	hsa-miR-16
NM_001025239	-0.327725	1	0	hsa-miR-1		NM_003938	-0.51958	1	1	hsa-miR-1		NM_017847	-0.0170667	1	0	hsa-miR-1		NM_007176	-0.143002	1	1	hsa-miR-16
NM_001025100	0.0753956	1	0	hsa-miR-1		NM_016946	0.0105611	1	1	hsa-miR-1		NM_057175	-0.00158609	1	0	hsa-miR-1		NM_001015048	-0.16092	1	2	hsa-miR-16
NM_001080485	0.184671	1	0	hsa-miR-1		NM_033250	-0.203057	1	1	hsa-miR-1		NM_020745	0.304897	1	0	hsa-miR-1		NM_006470	-0.107018	1	1	hsa-miR-16
NM_000382	-0.0670606	1	0	hsa-miR-1		NM_000791	-0.18912	1	1	hsa-miR-1		NM_198468	-0.367818	1	0	hsa-miR-1		NM_016219	0.0363927	1	1	hsa-miR-16
NM_016614	0.280626	1	0	hsa-miR-1		NM_152422	0.177041	1	2	hsa-miR-1		NM_030755	-0.746141	1	0	hsa-miR-1		NM_001009	-0.127765	1	1	hsa-miR-16
NM_001024948	-0.15267	1	0	hsa-miR-1		NM_004866	-0.139703	1	1	hsa-miR-1		NM_002375	0.135459	1	0	hsa-miR-1		NM_006555	-0.125519	1	1	hsa-miR-16
NM_033083	-0.331142	1	0	hsa-miR-1		NM_007270	0.000773051	1	3	hsa-miR-1		NM_002137	-0.0799754	1	0	hsa-miR-1		NM_005909	0.166017	1	3	hsa-miR-16
NM_032784	0.536157	1	0	hsa-miR-1		NM_030665	-0.0203173	1	1	hsa-miR-1		NM_005682	0.125793	1	0	hsa-miR-1		NM_030981	-0.239887	1	2	hsa-miR-16
NM_001042576	-0.318104	1	0	hsa-miR-1		NM_173626	0.0242841	1	1	hsa-miR-1		NM_021638	-0.343351	1	0	hsa-miR-1		NM_001017423	-0.300417	1	2	hsa-miR-16
NM_024596	-0.267967	1	0	hsa-miR-1		NM_178009	-0.181994	1	2	hsa-miR-1		NM_018976	0.297803	1	0	hsa-miR-1		NM_003223	-0.537346	1	1	hsa-miR-16
NM_001081560	0.139356	1	0	hsa-miR-1		NM_005476	-0.125393	1	1	hsa-miR-1		NM_145753	-0.375957	1	0	hsa-miR-1		NM_001081559	0.0109337	1	1	hsa-miR-16
NM_015590	0.0534647	1	0	hsa-miR-1		NM_020820	-0.674315	1	2	hsa-miR-1		NM_002375	-0.0978804	1	0	hsa-miR-1		NM_003827	0.141971	1	3	hsa-miR-16
NM_001040443	-0.37109	1	0	hsa-miR-1		NM_152838	0.13623	1	2	hsa-miR-1		NM_001035260	0.012912	1	0	hsa-miR-1		NM_016454	0.0257791	1	1	hsa-miR-16
NM_203406	0.368558	1	0	hsa-miR-1		NM_006202	0.349299	1	2	hsa-miR-1		NM_020947	-0.0461418	1	0	hsa-miR-1		NM_003870	-0.14274	1	5	hsa-miR-16
NM_018172	0.041407	1	0	hsa-miR-1		NM_203372	0.299518	1	1	hsa-miR-1		NM_001099285	-1.69412	1	0	hsa-miR-1		NM_022754	-0.466862	1	1	hsa-miR-16
NM_006167	0.123745	1	0	hsa-miR-1		NM_001080975	0.429581	1	2	hsa-miR-1		NM_000113	0.0219801	1	0	hsa-miR-1		NM_001001998	0.0822093	1	2	hsa-miR-16
NM_199418	-0.179428	1	0	hsa-miR-1		NM_005418	0.14583	1	5	hsa-miR-1		NM_021914	0.273361	1	0	hsa-miR-1		NM_032737	0.257218	1	2	hsa-miR-16
NM_003017	-0.335944	1	0	hsa-miR-1		NM_020857	0.0619226	1	2	hsa-miR-1		NM_007355	0.0194482	1	0	hsa-miR-1		NM_005109	0.193783	1	1	hsa-miR-16
NM_000430	-0.073742	1	0	hsa-miR-1		NM_020314	0.0121086	1	2	hsa-miR-1		NM_012383	-0.454071	1	0	hsa-miR-1		NM_002212	0.012912	1	2	hsa-miR-16
NM_019624	-0.331756	1	0	hsa-miR-1		NM_001079525	-0.296943	1	2	hsa-miR-1		NM_175063	0.38496	1	0	hsa-miR-1		NM_001083914	-0.00934717	1	1	hsa-miR-16
NM_001037174	0.100526	1	0	hsa-miR-1		NM_024738	-0.743375	1	1	hsa-miR-1		NM_004985	-0.0124972	1	0	hsa-miR-1		NM_003659	0.017344	1	1	hsa-miR-16
NM_003072	-0.100255	1	0	hsa-miR-1		NM_003972	0.0615615	1	2	hsa-miR-1		NM_001013663	-0.0122111	1	0	hsa-miR-1		NM_001810	0.230482	1	1	hsa-miR-16
NM_080422	0.137498	1	0	hsa-miR-1		NM_030899	0.24242	1	1	hsa-miR-1		NM_032311	0.0335252	1	0	hsa-miR-1		NM_020385	-0.183328	1	1	hsa-miR-16
NM_007298	-0.129741	1	0	hsa-miR-1		NM_006773	-0.0137523	1	2	hsa-miR-1		NM_004078	-0.56179	1	0	hsa-miR-1		NM_000611	0.205813	1	1	hsa-miR-16
NM_013953	0.0668127	1	0	hsa-miR-1		NM_022763	0.0206084	1	2	hsa-miR-1		NM_001002857	-1.05506	1	0	hsa-miR-1		NM_198834	0.0311351	1	4	hsa-miR-16
NM_001018020	0.0980389	1	0	hsa-miR-1		NM_007295	-0.129741	1	1	hsa-miR-1		NM_018715	-0.293959	1	0	hsa-miR-1		NM_004724	-0.0514417	1	2	hsa-miR-16
NM_003629	-0.280121	1	0	hsa-miR-1		NM_203453	0.230435	1	1	hsa-miR-1		NM_018198	-0.00906047	1	0	hsa-miR-1		NM_015367	-0.187261	1	3	hsa-miR-16
NM_144591	-0.0370725	1	0	hsa-miR-1		NM_021035	-0.120308	1	3	hsa-miR-1		NM_001042749	0.238187	1	0	hsa-miR-1		NM_178014	-0.263034	1	1	hsa-miR-16
NM_012325	-0.216954	1	0	hsa-miR-1		NM_014593	-0.306437	1	1	hsa-miR-1		NM_005057	-0.257493	1	0	hsa-miR-1		NM_001007245	-2.10259	1	1	hsa-miR-16
NM_001044305	-0.257058	1	0	hsa-miR-1		NM_020801	0.754109	1	1	hsa-miR-1		NM_018011	-0.234624	1	0	hsa-miR-1		NM_003907	-0.197488	1	3	hsa-miR-16
NM_001042750	0.202519	1	0	hsa-miR-1		NM_030979	-0.111992	1	1	hsa-miR-1		NM_003685	-0.0326651	1	0	hsa-miR-1		NM_002076	0.143516	1	2	hsa-miR-16
NM_006281	0.156722	1	0	hsa-miR-1		NM_018489	-0.00994096	1	4	hsa-miR-1		NM_021825	0.220631	1	0	hsa-miR-1		NM_002268	-0.0924781	1	2	hsa-miR-16
NM_001040716	-0.00830951	1	0	hsa-miR-1		NM_018247	-0.783034	1	1	hsa-miR-1		NM_019109	-0.0196308	1	0	hsa-miR-1		NM_001995	0.0195505	1	1	hsa-miR-16
NM_012448	0.170734	1	0	hsa-miR-1		NM_022167	-0.208434	1	1	hsa-miR-1		NM_006717	-0.0251706	1	0	hsa-miR-1		NM_012420	-0.147437	1	1	hsa-miR-16
NM_000216	0.086755	1	0	hsa-miR-1		NM_004986	0.0939799	1	1	hsa-miR-1		NM_002032	0.406847	1	0	hsa-miR-1		NM_001607	0.201775	1	1	hsa-miR-16
NM_002212	0.162456	1	0	hsa-miR-1		NM_022749	0.242816	1	1	hsa-miR-1		NM_012333	-0.145612	1	0	hsa-miR-1		NM_002719	-0.59579	1	1	hsa-miR-16
NM_201624	-0.163988	1	0	hsa-miR-1		NM_024610	-0.0701865	1	1	hsa-miR-1		NM_001018136	0.0491136	1	0	hsa-miR-1		NM_004521	-0.42374	1	2	hsa-miR-16
NM_001097635	-0.326565	1	0	hsa-miR-1		NM_182964	-0.070377	1	1	hsa-miR-1		NM_005381	-0.0373119	1	0	hsa-miR-1		NM_000528	0.190009	1	4	hsa-miR-16
NM_173079	0.385509	1	0	hsa-miR-1		NM_032383	-0.0221396	1	3	hsa-miR-1		NM_005120	0.0999428	1	0	hsa-miR-1		NM_003392	-0.265437	1	1	hsa-miR-16
NM_018011	0.210707	1	0	hsa-miR-1		NM_024900	0.0770919	1	1	hsa-miR-1		NM_001083614	0.0373695	1	0	hsa-miR-1		NM_004927	0.152805	1	1	hsa-miR-16
NM_001754	0.455668	1	0	hsa-miR-1		NM_001018109	-0.287788	1	1	hsa-miR-1		NM_001064	-0.354678	1	0	hsa-miR-1		NM_032630	0.0379619	1	2	hsa-miR-16
NM_005120	0.148423	1	0	hsa-miR-1		NM_001172	-0.302532	1	1	hsa-miR-1		NM_000942	-0.656542	1	0	hsa-miR-1		NM_001110	-0.127105	1	2	hsa-miR-16
NM_004978	-0.0653762	1	0	hsa-miR-1		NM_152388	-0.317528	1	1	hsa-miR-1		NM_001098398	0.232735	1	0	hsa-miR-1		NM_015340	-0.0994972	1	4	hsa-miR-16
NM_002543	0.963942	1	0	hsa-miR-1		NM_001009899	-0.190036	1	3	hsa-miR-1		NM_001010891	0.283088	1	0	hsa-miR-1		NM_015359	-0.351402	1	4	hsa-miR-16
NM_004299	-0.0131796	1	0	hsa-miR-1		NM_004816	0.108815	1	2	hsa-miR-1		NM_007006	0.0014723	1	0	hsa-miR-1		NM_005548	-0.1125	1	1	hsa-miR-16
NM_033211	-0.19859	1	0	hsa-miR-1		NM_138457	0.324065	1	1	hsa-miR-1		NM_006547	0.0744107	1	0	hsa-miR-1		NM_003591	0.0693459	1	2	hsa-miR-16
NM_004705	-0.397947	1	0	hsa-miR-1		NM_014614	-0.0824798	1	3	hsa-miR-1		NM_005868	-0.149129	1	0	hsa-miR-1		NM_003590	-0.0863762	1	1	hsa-miR-16
NM_181890	-0.0385149	1	0	hsa-miR-1		NM_001798	-0.482152	1	1	hsa-miR-1		NM_003101	0.347894	1	0	hsa-miR-1		NM_001076683	0.468591	1	4	hsa-miR-16
NM_006256	-0.402332	1	0	hsa-miR-1		NM_203343	0.380369	1	1	hsa-miR-1		NM_015920	0.246327	1	0	hsa-miR-1		NM_003224	0.40463	1	1	hsa-miR-16
NM_001042423	-0.140286	1	0	hsa-miR-1		NM_018212	0.113549	1	1	hsa-miR-1		NM_005112	-0.0641931	1	0	hsa-miR-1		NM_002081	0.114301	1	4	hsa-miR-16
NM_015506	0.0553714	1	0	hsa-miR-1		NM_004341	-0.520634	1	1	hsa-miR-1		NM_002070	-0.117296	1	0	hsa-miR-1		NM_012086	-0.261832	1	1	hsa-miR-16
NM_006799	-0.709125	1	0	hsa-miR-1		NM_006390	-0.107255	1	1	hsa-miR-1		NM_152307	0.122837	1	0	hsa-miR-1		NM_000108	-0.247441	1	4	hsa-miR-16
NM_134421	-0.200464	1	0	hsa-miR-1		NM_178566	0.130246	1	1	hsa-miR-1		NM_001093771	0.305985	1	0	hsa-miR-1		NM_012293	0.155791	1	5	hsa-miR-16
NM_022553	0.0052151	1	0	hsa-miR-1		NM_133259	0.0969466	1	2	hsa-miR-1		NM_002227	0.354298	1	0	hsa-miR-1		NM_001013438	-0.09815	1	1	hsa-miR-16
NM_001040023	0.350471	1	0	hsa-miR-1		NM_005504	-0.109145	1	1	hsa-miR-1		NM_054027	0.0727407	1	0	hsa-miR-1		NM_024884	-0.0343566	1	1	hsa-miR-16
NM_001025234	-0.327725	1	0	hsa-miR-1		NM_012129	-1.07423	1	1	hsa-miR-1		NM_004748	0.511752	1	0	hsa-miR-1		NM_001895	-0.125916	1	1	hsa-miR-16
NM_198337	-0.832924	1	0	hsa-miR-1		NM_182765	0.35404	1	1	hsa-miR-1		NM_001153	-0.0859685	1	0	hsa-miR-1		NM_001039802	0.0210576	1	1	hsa-miR-16
NM_138385	0.292796	1	0	hsa-miR-1		NM_012219	0.0277173	1	1	hsa-miR-1		NM_030971	-0.0306892	1	0	hsa-miR-1		NM_001037808	-0.262553	1	3	hsa-miR-16
NM_014396	0.13011	1	0	hsa-miR-1		NM_001007257	0.0233642	1	1	hsa-miR-1		NM_015134	-0.00389003	1	0	hsa-miR-1		NM_003314	-0.350384	1	1	hsa-miR-16
NM_002875	-0.21565	1	0	hsa-miR-1		NM_152264	0.0463398	1	1	hsa-miR-1		NM_003795	0.24756	1	0	hsa-miR-1		NM_000118	-0.142087	1	3	hsa-miR-16
NM_018264	0.180788	1	0	hsa-miR-1		NM_014739	-0.154074	1	1	hsa-miR-1		NM_015155	0.17568	1	0	hsa-miR-1		NM_012318	0.0482332	1	5	hsa-miR-16
NM_017522	-0.243416	1	0	hsa-miR-1		NM_005096	0.0470895	1	2	hsa-miR-1		NM_001083590	0.264824	1	0	hsa-miR-1		NM_005969	0.0739398	1	1	hsa-miR-16
NM_003404	-0.143784	1	0	hsa-miR-1		NM_148907	0.34077	1	1	hsa-miR-1		NM_003379	-0.1038	1	0	hsa-miR-1		NM_004175	-0.0308304	1	1	hsa-miR-16
NM_006373	0.0192176	1	0	hsa-miR-1		NM_017926	-0.132921	1	1	hsa-miR-1		NM_003017	-0.172999	1	0	hsa-miR-1		NM_000188	-0.0137838	1	3	hsa-miR-16
NM_001003675	0.0680872	1	0	hsa-miR-1		NM_181678	-0.283616	1	1	hsa-miR-1		NM_018244	-0.113434	1	0	hsa-miR-1		NM_005228	-0.61946	1	5	hsa-miR-16
NM_181571	0.113925	1	0	hsa-miR-1		NM_001085461	-0.00129089	1	1	hsa-miR-1		NM_003127	0.0372215	1	0	hsa-miR-1		NM_003174	0.0464889	1	4	hsa-miR-16
NM_203296	0.310836	1	0	hsa-miR-1		NM_002140	-0.0905464	1	1	hsa-miR-1		NM_020918	-0.0102069	1	0	hsa-miR-1		NM_003915	0.00502934	1	2	hsa-miR-16
NM_003130	-0.299645	1	0	hsa-miR-1		NM_080867	0.102085	1	1	hsa-miR-1		NM_001098520	-0.0309716	1	0	hsa-miR-1		NM_018135	-0.10541	1	1	hsa-miR-16
NM_006576	0.0412884	1	0	hsa-miR-1		NM_016628	-0.0293776	1	1	hsa-miR-1		NM_199129	0.736028	1	0	hsa-miR-1		NM_018184	-0.135535	1	1	hsa-miR-16
NM_021729	-0.20978	1	0	hsa-miR-1		NM_018078	0.43384	1	3	hsa-miR-1		NM_001042576	-0.555031	1	0	hsa-miR-1		NM_005628	-0.550408	1	5	hsa-miR-16
NM_153001	0.0911197	1	0	hsa-miR-1		NM_001005502	0.118702	1	1	hsa-miR-1		NM_013374	0.00566648	1	0	hsa-miR-1		NM_005334	0.0744107	1	6	hsa-miR-16
NM_004587	-0.318104	1	0	hsa-miR-1		NM_001077416	0.00898012	1	1	hsa-miR-1		NM_001001701	0.104217	1	0	hsa-miR-1		NM_016360	-0.243791	1	1	hsa-miR-16
NM_201525	0.0253176	1	0	hsa-miR-1		NM_018322	-0.0755322	1	1	hsa-miR-1		NM_000801	-0.0444641	1	0	hsa-miR-1		NM_001728	-0.127501	1	2	hsa-miR-16
NM_183238	-0.00135556	1	0	hsa-miR-1		NM_018972	0.429964	1	1	hsa-miR-1		NM_004040	-0.311271	1	0	hsa-miR-30a		NM_014573	0.157914	1	1	hsa-miR-16
NM_182770	0.113925	1	0	hsa-miR-1		NM_014992	0.543857	1	1	hsa-miR-1		NM_004282	0.24197	1	0	hsa-miR-30a		NM_018394	-0.596267	1	1	hsa-miR-16
NM_001043351	-0.474327	1	0	hsa-miR-1		NM_020964	0.184362	1	2	hsa-miR-1		NM_015329	-0.1141	1	0	hsa-miR-30a		NM_018425	0.691616	1	1	hsa-miR-16
NM_001044388	0.281981	1	0	hsa-miR-1		NM_198531	0.160897	1	1	hsa-miR-1		NM_005168	-0.301588	1	0	hsa-miR-30a		NM_001024649	-0.032383	1	2	hsa-miR-16
NM_016830	0.223992	1	0	hsa-miR-1		NM_001002233	-0.450733	1	1	hsa-miR-1		NM_002265	0.046325	1	0	hsa-miR-30a		NM_003664	-0.0211954	1	1	hsa-miR-16
NM_006178	-0.0815218	1	0	hsa-miR-1		NM_001024227	0.135811	1	1	hsa-miR-1		NM_013238	-0.00733905	1	0	hsa-miR-30a		NM_019606	-0.33514	1	1	hsa-miR-16
NM_004937	0.30636	1	0	hsa-miR-1		NM_138473	-0.265735	1	1	hsa-miR-1		NM_001032296	-0.154972	1	0	hsa-miR-30a		NM_005146	0.0283369	1	1	hsa-miR-16
NM_183386	0.207034	1	0	hsa-miR-1		NM_001079520	-0.395179	1	1	hsa-miR-1		NM_020772	-0.762391	1	0	hsa-miR-30a		NM_000157	0.203369	1	2	hsa-miR-16
NM_030969	0.207084	1	0	hsa-miR-1		NM_001033047	0.102723	1	1	hsa-miR-1		NM_005065	-0.181929	1	0	hsa-miR-30a		NM_002734	-0.422341	1	2	hsa-miR-16
NM_020839	-0.06857	1	0	hsa-miR-1		NM_013231	-0.213839	1	1	hsa-miR-1		NM_006246	-0.0790196	1	0	hsa-miR-30a		NM_014742	-0.173127	1	2	hsa-miR-16
NM_019044	0.199591	1	0	hsa-miR-1		NM_014905	-0.0978923	1	1	hsa-miR-1		NM_003168	-0.0455828	1	0	hsa-miR-30a		NM_015292	0.14011	1	4	hsa-miR-16
NM_003344	-0.0229766	1	0	hsa-miR-1		NM_014306	0.194468	1	1	hsa-miR-1		NM_004531	0.190981	1	0	hsa-miR-30a		NM_000636	0.10231	1	1	hsa-miR-16
NM_001010854	-0.141446	1	0	hsa-miR-1		NM_006994	-0.104076	1	1	hsa-miR-1		NM_001017992	0.189993	1	0	hsa-miR-30a		NM_014062	-0.875701	1	1	hsa-miR-16
NM_022905	-0.0325392	1	0	hsa-miR-1		NM_014730	-0.376298	1	1	hsa-miR-1		NM_005347	0.017344	1	0	hsa-miR-30a		NM_006288	0.295022	1	2	hsa-miR-16
NM_003330	0.13501	1	0	hsa-miR-1		NM_001002257	0.132794	1	2	hsa-miR-1		NM_002745	-0.294077	1	0	hsa-miR-30a		NM_001823	0.270243	1	2	hsa-miR-16
NM_024701	-0.568002	1	0	hsa-miR-1		NM_001042355	0.0771791	1	2	hsa-miR-1		NM_002814	-0.189919	1	0	hsa-miR-30a		NM_014506	0.0392807	1	1	hsa-miR-16
NM_006729	0.0660729	1	0	hsa-miR-1		NM_016578	-0.342665	1	1	hsa-miR-1		NM_014342	0.0964835	1	0	hsa-miR-30a		NM_017527	-0.565402	1	3	hsa-miR-16
NM_001025778	-0.18927	1	0	hsa-miR-1		NM_018650	-0.10209	1	1	hsa-miR-1		NM_001918	0.0319019	1	0	hsa-miR-30a		NM_014188	-0.302641	1	1	hsa-miR-16
NM_147781	0.0164305	1	0	hsa-miR-1		NM_153186	0.217145	1	1	hsa-miR-1		NM_021239	-0.13606	1	0	hsa-miR-30a		NM_006087	-0.0965317	1	1	hsa-miR-16
NM_006493	-0.374406	1	0	hsa-miR-1		NM_001040409	-0.0863708	1	1	hsa-miR-1		NM_014462	-0.232784	1	0	hsa-miR-30a		NM_001523	-0.144046	1	6	hsa-miR-16
NM_006503	0.0911197	1	0	hsa-miR-1		NM_015268	0.324728	1	2	hsa-miR-1		NM_018992	-0.0961269	1	0	hsa-miR-30a		NM_007055	-0.335712	1	3	hsa-miR-16
NM_018095	-0.0676465	1	0	hsa-miR-1		NM_014409	0.0381177	1	1	hsa-miR-1		NM_015469	0.146451	1	0	hsa-miR-30a		NM_020830	0.33508	1	2	hsa-miR-16
NM_000116	-0.00583541	1	0	hsa-miR-1		NM_022802	-0.472078	1	1	hsa-miR-1		NM_001003897	0.0489643	1	0	hsa-miR-30a		NM_003051	0.0721945	1	1	hsa-miR-16
NM_001083614	-0.0493158	1	0	hsa-miR-1		NM_198195	-0.0131971	1	2	hsa-miR-1		NM_005778	-0.322851	1	0	hsa-miR-30a		NM_004092	0.228131	1	1	hsa-miR-16
NM_014216	0.154119	1	0	hsa-miR-1		NM_025074	-0.0555991	1	6	hsa-miR-1		NM_014649	0.010861	1	0	hsa-miR-30a		NM_015836	-0.128293	1	1	hsa-miR-16
NM_015250	-0.379125	1	0	hsa-miR-1		NM_001085458	-0.00129089	1	1	hsa-miR-1		NM_014236	0.184539	1	0	hsa-miR-30a		NM_005872	-0.215244	1	1	hsa-miR-16
NM_024081	0.190263	1	0	hsa-miR-1		NM_015056	0.165842	1	1	hsa-miR-1		NM_004161	-0.00144197	1	0	hsa-miR-30a		NM_004888	-0.12618	1	1	hsa-miR-16
NM_001037278	0.378756	1	0	hsa-miR-1		NM_052859	-0.146662	1	2	hsa-miR-1		NM_033161	-0.00791308	1	0	hsa-miR-30a		NM_020474	0.0429918	1	2	hsa-miR-16
NM_133444	0.210155	1	0	hsa-miR-1		NM_018834	-0.122118	1	1	hsa-miR-1		NM_004863	-0.143524	1	0	hsa-miR-30a		NM_006310	-0.109695	1	3	hsa-miR-16
NM_001083591	0.290322	1	0	hsa-miR-1		NM_013450	0.0710929	1	5	hsa-miR-1		NM_018838	-0.0440443	1	0	hsa-miR-30a		NM_005570	-0.119157	1	1	hsa-miR-16
NM_001110	-0.170723	1	0	hsa-miR-1		NM_015159	-0.146963	1	1	hsa-miR-1		NM_006135	-0.0880059	1	0	hsa-miR-30a		NM_001126	-1.12843	1	1	hsa-miR-16
NM_181828	-0.0165679	1	0	hsa-miR-1		NM_172226	0.151345	1	1	hsa-miR-1		NM_001077440	-0.185867	1	0	hsa-miR-30a		NM_002337	0.215412	1	2	hsa-miR-16
NM_013433	-0.105965	1	0	hsa-miR-1		NM_025256	-0.573881	1	3	hsa-miR-1		NM_000303	-0.0448837	1	0	hsa-miR-30a		NM_004110	-0.318577	1	3	hsa-miR-16
NM_016652	0.158399	1	0	hsa-miR-1		NM_176083	-0.0155674	1	1	hsa-miR-1		NM_004733	-0.31904	1	0	hsa-miR-30a		NM_007192	-0.208642	1	1	hsa-miR-16
NM_003038	0.168545	1	0	hsa-miR-1		NM_001085463	-0.00129089	1	1	hsa-miR-1		NM_013354	0.097363	1	0	hsa-miR-30a		NM_000425	-0.210638	1	3	hsa-miR-16
NM_002945	-0.223019	1	0	hsa-miR-1		NM_019595	0.232578	1	4	hsa-miR-1		NM_001861	0.0635298	1	0	hsa-miR-30a		NM_031485	-0.193835	1	1	hsa-miR-16
NM_000691	-0.0397438	1	0	hsa-miR-1		NM_001080428	-0.929496	1	3	hsa-miR-1		NM_001025579	-0.230941	1	0	hsa-miR-30a		NM_000520	0.200283	1	3	hsa-miR-16
NM_001011667	0.234146	1	0	hsa-miR-1		NM_023011	-0.142734	1	1	hsa-miR-1		NM_000690	-0.0268709	1	0	hsa-miR-30a		NM_021937	0.125038	1	1	hsa-miR-16
NM_001043318	-0.0922175	1	0	hsa-miR-1		NM_015416	0.123489	1	1	hsa-miR-1		NM_016072	0.0908798	1	0	hsa-miR-30a		NM_006827	0.181853	1	1	hsa-miR-16
NM_172208	-0.233547	1	0	hsa-miR-1		NM_001957	-0.456881	1	1	hsa-miR-1		NM_004805	0.04792	1	0	hsa-miR-30a		NM_014239	-0.374733	1	1	hsa-miR-16
NM_181313	-0.00583541	1	0	hsa-miR-1		NM_152233	-0.0953118	1	1	hsa-miR-1		NM_002359	0.00542028	1	0	hsa-miR-30a		NM_033397	-0.0750534	1	1	hsa-miR-16
NM_138399	0.0441429	1	0	hsa-miR-1		NM_006734	0.0787707	1	2	hsa-miR-1		NM_006330	0.0380656	1	0	hsa-miR-30a		NM_005370	0.0728014	1	1	hsa-miR-16
NM_177422	-0.155373	1	0	hsa-miR-1		NM_000542	0.158753	1	1	hsa-miR-1		NM_020673	0.183703	1	0	hsa-miR-30a		NM_004393	0.232006	1	2	hsa-miR-16
NM_005313	0.0200585	1	0	hsa-miR-1		NM_003600	-0.658278	1	2	hsa-miR-1		NM_016277	0.0513543	1	0	hsa-miR-30a		NM_006054	0.0279691	1	1	hsa-miR-16
NM_004837	0.378756	1	0	hsa-miR-1		NM_015354	-0.175349	1	1	hsa-miR-1		NM_016219	-0.183455	1	0	hsa-miR-30a		NM_003750	-0.257131	1	1	hsa-miR-16
NM_015713	0.545033	1	0	hsa-miR-1		NM_007299	-0.129741	1	1	hsa-miR-1		NM_002715	-0.121811	1	0	hsa-miR-30a		NM_002311	-0.123534	1	3	hsa-miR-16
NM_004265	0.0339929	1	0	hsa-miR-1		NM_001042546	0.367133	1	1	hsa-miR-1		NM_030914	-0.275722	1	0	hsa-miR-30a		NM_001007024	0.27439	1	1	hsa-miR-16
NM_012482	-0.259191	1	0	hsa-miR-1		NM_006145	-0.497044	1	2	hsa-miR-1		NM_016306	0.13253	1	0	hsa-miR-30a		NM_019012	-0.167743	1	1	hsa-miR-16
NM_020800	0.105308	1	0	hsa-miR-1		NM_020841	-0.0709269	1	1	hsa-miR-1		NM_015659	-0.00460925	1	0	hsa-miR-30a		NM_005231	0.327837	1	1	hsa-miR-16
NM_005034	-0.390265	1	0	hsa-miR-1		NM_145800	-0.205105	1	1	hsa-miR-1		NM_002228	-0.963992	1	0	hsa-miR-30a		NM_006343	-0.359296	1	3	hsa-miR-16
NM_013306	0.0495915	1	0	hsa-miR-1		NM_001042758	-0.861385	1	1	hsa-miR-1		NM_003486	-0.0177794	1	0	hsa-miR-30a		NM_006802	-0.00662118	1	1	hsa-miR-16
NM_003449	-0.134072	1	0	hsa-miR-1		NM_002707	0.0405736	1	1	hsa-miR-1		NM_001938	-0.0553345	1	0	hsa-miR-30a		NM_001098424	0.156161	1	1	hsa-miR-16
NM_018330	-0.404603	1	0	hsa-miR-1		NM_019892	0.0859667	1	1	hsa-miR-1		NM_012297	0.306645	1	0	hsa-miR-30a		NM_005316	0.0638917	1	1	hsa-miR-16
NM_014030	0.200154	1	0	hsa-miR-1		NM_022832	0.00213189	1	1	hsa-miR-1		NM_006699	-0.345283	1	0	hsa-miR-30a		NM_005530	-0.259905	1	1	hsa-miR-16
NM_181306	0.302094	1	0	hsa-miR-1		NM_145315	0.0139554	1	1	hsa-miR-1		NM_022730	-0.301822	1	0	hsa-miR-30a		NM_005724	-0.52667	1	4	hsa-miR-16
NM_198976	-0.889825	1	0	hsa-miR-1		NM_001040875	0.429964	1	1	hsa-miR-1		NM_005471	-0.129085	1	0	hsa-miR-30a		NM_004958	-0.23634	1	6	hsa-miR-16
NM_017845	-0.0477631	1	0	hsa-miR-1		NM_153050	0.0554951	1	2	hsa-miR-1		NM_022735	0.0364815	1	0	hsa-miR-30a		NM_000937	0.0759305	1	4	hsa-miR-16
NM_017849	0.271531	1	0	hsa-miR-1		NM_016217	0.106592	1	1	hsa-miR-1		NM_003870	0.0387471	1	0	hsa-miR-30a		NM_004461	-0.0954519	1	3	hsa-miR-16
NM_080648	-0.109549	1	0	hsa-miR-1		NM_175061	0.152863	1	1	hsa-miR-1		NM_016462	-0.077243	1	0	hsa-miR-30a		NM_002283	0.183425	1	4	hsa-miR-16
NM_032575	-0.0393647	1	0	hsa-miR-1		NM_001079521	0.0939799	1	1	hsa-miR-1		NM_022754	-0.0319597	1	0	hsa-miR-30a		NM_016065	-0.00748258	1	1	hsa-miR-16
NM_022492	-0.201621	1	0	hsa-miR-1		NM_001079514	-0.469799	1	1	hsa-miR-1		NM_006750	0.129781	1	0	hsa-miR-30a		NM_001005360	0.376414	1	2	hsa-miR-16
NM_005966	-0.64048	1	0	hsa-miR-1		NM_018122	-0.195967	1	1	hsa-miR-1		NM_032737	-0.919912	1	0	hsa-miR-30a		NM_006838	-0.206143	1	1	hsa-miR-16
NM_021168	-0.107241	1	0	hsa-miR-1		NM_024685	0.239646	1	2	hsa-miR-1		NM_017443	-0.134878	1	0	hsa-miR-30a		NM_005653	0.0759609	1	1	hsa-miR-16
NM_001718	0.510419	1	0	hsa-miR-1		NM_032933	0.16791	1	2	hsa-miR-1		NM_005911	-0.429429	1	0	hsa-miR-30a		NM_032812	-0.159758	1	1	hsa-miR-16
NM_152395	-0.302468	1	0	hsa-miR-1		NM_012293	0.0462255	1	1	hsa-miR-1		NM_016617	-0.245374	1	0	hsa-miR-30a		NM_033414	-0.926379	1	1	hsa-miR-16
NM_004598	0.0964581	1	0	hsa-miR-1		NM_177966	-0.0264547	1	1	hsa-miR-1		NM_006807	0.0463399	1	0	hsa-miR-30a		NM_052859	-0.649018	1	3	hsa-miR-16
NM_000311	0.214035	1	0	hsa-miR-1		NM_018439	-0.322675	1	1	hsa-miR-1		NM_020385	-0.203138	1	0	hsa-miR-30a		NM_024329	0.385846	1	1	hsa-miR-16
NM_032809	0.193903	1	0	hsa-miR-1		NM_002518	0.254575	1	1	hsa-miR-1		NM_001875	0.112412	1	0	hsa-miR-30a		NM_030938	-0.263034	1	2	hsa-miR-16
NM_030668	-0.0638446	1	0	hsa-miR-1		NM_001011708	0.134557	1	1	hsa-miR-1		NM_000611	-0.123401	1	0	hsa-miR-30a		NM_138381	-0.366028	1	1	hsa-miR-16
NM_000318	-0.452474	1	0	hsa-miR-1		NM_001033057	-0.0391644	1	1	hsa-miR-1		NM_015367	0.139808	1	0	hsa-miR-30a		NM_004157	0.113785	1	2	hsa-miR-16
NM_182769	0.113925	1	0	hsa-miR-1		NM_183387	-0.662829	1	1	hsa-miR-1		NM_005870	-0.104068	1	0	hsa-miR-30a		NM_020701	-0.0265876	1	1	hsa-miR-16
NM_018381	0.127864	1	0	hsa-miR-1		NM_023108	0.0348503	1	1	hsa-miR-1		NM_006805	0.0191411	1	0	hsa-miR-30a		NM_006370	-1.34733	1	2	hsa-miR-16
NM_172169	-0.108964	1	0	hsa-miR-1		NM_018697	-0.231281	1	1	hsa-miR-1		NM_000687	0.00720257	1	0	hsa-miR-30a		NM_015937	0.181673	1	4	hsa-miR-16
NM_001042559	-0.0740597	1	0	hsa-miR-1		NM_139157	0.14583	1	4	hsa-miR-1		NM_021629	0.214324	1	0	hsa-miR-30a		NM_001020818	0.0529398	1	1	hsa-miR-16
NM_139164	-0.0836968	1	0	hsa-miR-1		NM_017649	0.0694776	1	1	hsa-miR-1		NM_002268	-0.336512	1	0	hsa-miR-30a		NM_022768	-0.147307	1	2	hsa-miR-16
NM_145214	-0.0426405	1	0	hsa-miR-1		NM_139241	0.264699	1	2	hsa-miR-1		NM_004521	-0.264116	1	0	hsa-miR-30a		NM_173825	-0.0687396	1	1	hsa-miR-16
NM_001023587	0.0197003	1	0	hsa-miR-1		NM_015872	-0.0599394	1	1	hsa-miR-1		NM_007007	0.0328462	1	0	hsa-miR-30a		NM_020117	-0.0325241	1	2	hsa-miR-16
NM_198219	-0.0865393	1	0	hsa-miR-1		NM_203499	-0.370001	1	3	hsa-miR-1		NM_022497	0.242926	1	0	hsa-miR-30a		NM_006570	0.0238857	1	2	hsa-miR-16
NM_006578	-0.185182	1	0	hsa-miR-1		NM_006282	-0.204977	1	1	hsa-miR-1		NM_001102	0.0572716	1	0	hsa-miR-30a		NM_022346	-0.261711	1	1	hsa-miR-16
NM_147780	0.0164305	1	0	hsa-miR-1		NM_002522	-0.201142	1	1	hsa-miR-1		NM_015161	0.0503381	1	0	hsa-miR-30a		NM_006825	0.14749	1	1	hsa-miR-16
NM_001031734	0.238534	1	0	hsa-miR-1		NM_002310	-0.545235	1	1	hsa-miR-1		NM_006834	-0.073409	1	0	hsa-miR-30a		NM_153705	0.102512	1	2	hsa-miR-16
NM_138701	-0.0107184	1	0	hsa-miR-1		NM_016831	-0.723264	1	3	hsa-miR-1		NM_001219	-0.00187429	1	0	hsa-miR-30a		NM_001017980	-0.292193	1	1	hsa-miR-16
NM_198901	-0.299645	1	0	hsa-miR-1		NM_152641	-0.125757	1	1	hsa-miR-1		NM_002844	-0.598746	1	0	hsa-miR-30a		NM_130830	0.745285	1	1	hsa-miR-16
NM_017583	0.416345	1	0	hsa-miR-1		NM_012239	-0.0254349	1	2	hsa-miR-1		NM_012089	-0.406428	1	0	hsa-miR-30a		NM_014049	0.13204	1	2	hsa-miR-16
NM_012383	0.0910516	1	0	hsa-miR-1		NM_006277	0.232578	1	4	hsa-miR-1		NM_000108	-0.0213376	1	0	hsa-miR-30a		NM_022362	-0.957469	1	7	hsa-miR-16
NM_004091	-0.00702776	1	0	hsa-miR-1		NM_018979	-0.280929	1	3	hsa-miR-1		NM_001431	0.449316	1	0	hsa-miR-30a		NM_015190	-0.443076	1	1	hsa-miR-16
NM_030926	0.0705319	1	0	hsa-miR-1		NM_145167	-0.177733	1	1	hsa-miR-1		NM_005792	-0.0927487	1	0	hsa-miR-30a		NM_004127	0.0396217	1	2	hsa-miR-16
NM_030796	-0.0844086	1	0	hsa-miR-1		NM_001085049	0.0277173	1	1	hsa-miR-1		NM_006335	-0.300651	1	0	hsa-miR-30a		NM_001009814	0.0282928	1	3	hsa-miR-16
NM_001006946	-0.580236	1	0	hsa-miR-1		NM_018292	0.113034	1	1	hsa-miR-1		NM_001013438	-0.273814	1	0	hsa-miR-30a		NM_001010866	-0.0969365	1	3	hsa-miR-16
NM_016080	0.132812	1	0	hsa-miR-1		NM_003968	-0.0131971	1	2	hsa-miR-1		NM_004637	-0.145612	1	0	hsa-miR-30a		NM_001040436	-0.205893	1	2	hsa-miR-16
NM_001097636	-0.326565	1	0	hsa-miR-1		NM_015040	0.343699	1	4	hsa-miR-1		NM_016131	-0.0398403	1	0	hsa-miR-30a		NM_018091	-0.376402	1	1	hsa-miR-16
NM_145753	-0.136737	1	0	hsa-miR-1		NM_000442	-0.114241	1	1	hsa-miR-1		NM_006815	-0.495388	1	0	hsa-miR-30a		NM_001040458	-0.012068	1	2	hsa-miR-16
NM_152622	0.0342491	1	0	hsa-miR-1		NM_004491	-0.253837	1	3	hsa-miR-1		NM_014765	-0.0287106	1	0	hsa-miR-30a		NM_001079519	-0.188907	1	1	hsa-miR-16
NM_052902	-0.261228	1	0	hsa-miR-1		NM_001079673	-0.485879	1	1	hsa-miR-1		NM_005271	0.0186588	1	0	hsa-miR-30a		NM_031905	0.0622037	1	1	hsa-miR-16
NM_002534	-0.180826	1	0	hsa-miR-1		NM_152841	-0.594012	1	2	hsa-miR-1		NM_001098209	-0.287945	1	0	hsa-miR-30a		NM_001001795	0.231989	1	1	hsa-miR-16
NM_019080	-0.129116	1	0	hsa-miR-1		NM_012330	-0.348207	1	6	hsa-miR-1		NM_002906	-0.0877344	1	0	hsa-miR-30a		NM_014230	-0.214995	1	1	hsa-miR-16
NM_032741	-0.0096844	1	0	hsa-miR-1		NM_024884	-0.144551	1	1	hsa-miR-1		NM_001005409	-0.0301242	1	0	hsa-miR-30a		NM_139281	-0.143263	1	1	hsa-miR-16
NM_052932	0.0233373	1	0	hsa-miR-1		NM_001085467	-0.00129089	1	1	hsa-miR-1		NM_012325	0.131139	1	0	hsa-miR-30a		NM_020710	0.0498153	1	4	hsa-miR-16
NM_015002	0.0160336	1	0	hsa-miR-1		NM_020180	-0.048389	1	1	hsa-miR-1		NM_003079	0.179106	1	0	hsa-miR-30a		NM_152531	0.0695579	1	1	hsa-miR-16
NM_183401	-0.0906501	1	0	hsa-miR-1		NM_181712	-0.196458	1	1	hsa-miR-1		NM_021149	0.00734757	1	0	hsa-miR-30a		NM_016647	0.371646	1	5	hsa-miR-16
NM_134446	-0.162493	1	0	hsa-miR-1		NM_001015049	-0.331309	1	1	hsa-miR-1		NM_002080	0.00369804	1	0	hsa-miR-30a		NM_015497	-0.553754	1	2	hsa-miR-16
NM_080626	-1.20543	1	0	hsa-miR-1		NM_033114	0.212688	1	1	hsa-miR-1		NM_005228	-0.283922	1	0	hsa-miR-30a		NM_020247	0.234329	1	1	hsa-miR-16
NM_001082969	-0.0572037	1	0	hsa-miR-1		NM_001077419	0.00898012	1	1	hsa-miR-1		NM_003262	-1.05443	1	0	hsa-miR-30a		NM_012232	0.264928	1	3	hsa-miR-16
NM_020724	-0.316713	1	0	hsa-miR-1		NM_020310	0.324702	1	1	hsa-miR-1		NM_001338	0.36911	1	0	hsa-miR-30a		NM_001082959	0.185064	1	3	hsa-miR-16
NM_144652	0.405028	1	0	hsa-miR-1		NM_018457	-0.0177811	1	1	hsa-miR-1		NM_003025	-0.235359	1	0	hsa-miR-30a		NM_001458	0.0927247	1	3	hsa-miR-16
NM_001048172	-0.298108	1	0	hsa-miR-1		NM_001004065	-0.130319	1	1	hsa-miR-1		NM_004109	-0.379732	1	0	hsa-miR-30a		NM_007270	0.190915	1	4	hsa-miR-16
NM_022822	0.254432	1	0	hsa-miR-1		NM_016352	-0.273877	1	2	hsa-miR-1		NM_002811	0.000649359	1	0	hsa-miR-30a		NM_006621	-0.285225	1	3	hsa-miR-16
NM_001040455	0.442434	1	0	hsa-miR-1		NM_176877	0.117076	1	2	hsa-miR-1		NM_001191	-0.28404	1	0	hsa-miR-30a		NM_002480	-0.0204844	1	4	hsa-miR-16
NM_024666	-0.184382	1	0	hsa-miR-1		NM_001008493	0.113549	1	1	hsa-miR-1		NM_018362	0.198113	1	0	hsa-miR-30a		NM_001042510	-0.182565	1	1	hsa-miR-16
NM_001991	0.27196	1	0	hsa-miR-1		NM_001013415	-0.123989	1	1	hsa-miR-1		NM_014573	0.196062	1	0	hsa-miR-30a		NM_001013437	0.146372	1	1	hsa-miR-16
NM_032837	0.0455826	1	0	hsa-miR-1		NM_004768	0.022336	1	1	hsa-miR-1		NM_033281	0.0414914	1	0	hsa-miR-30a		NM_005922	0.0132032	1	9	hsa-miR-16
NM_080927	-0.152772	1	0	hsa-miR-1		NM_012121	-0.0647644	1	1	hsa-miR-1		NM_003406	-0.252173	1	0	hsa-miR-30a		NM_000445	-0.190804	1	29	hsa-miR-16
NM_018973	0.390906	1	0	hsa-miR-1		NM_001037332	0.117512	1	3	hsa-miR-1		NM_001620	-0.0494914	1	0	hsa-miR-30a		NM_014905	-0.064469	1	1	hsa-miR-16
NM_021034	0.152128	1	0	hsa-miR-1		NM_003884	0.54778	1	1	hsa-miR-1		NM_002734	0.165159	1	0	hsa-miR-30a		NM_001497	-0.35242	1	1	hsa-miR-16
NM_001619	-0.407496	1	0	hsa-miR-1		NM_153499	0.151345	1	1	hsa-miR-1		NM_003864	-0.0918014	1	0	hsa-miR-30a		NM_006947	-0.211884	1	1	hsa-miR-16
NM_003165	-0.197964	1	0	hsa-miR-1		NM_022771	0.135211	1	1	hsa-miR-1		NM_015339	0.0743499	1	0	hsa-miR-30a		NM_001903	0.0349287	1	3	hsa-miR-16
NM_032295	0.00796109	1	0	hsa-miR-1		NM_014615	0.00672736	1	2	hsa-miR-1		NM_005336	0.0906647	1	0	hsa-miR-30a		NM_001098783	0.0223904	1	1	hsa-miR-16
NM_017643	-0.106413	1	0	hsa-miR-1		NM_198435	-0.658278	1	2	hsa-miR-1		NM_001040431	0.0570764	1	0	hsa-miR-30a		NM_003069	0.0567313	1	2	hsa-miR-16
NM_002336	0.0938614	1	0	hsa-miR-1		NM_007067	0.0476456	1	1	hsa-miR-1		NM_014050	-0.0409625	1	0	hsa-miR-30a		NM_003405	-0.543496	1	1	hsa-miR-16
NM_001080394	0.0799556	1	0	hsa-miR-1		NM_000092	-0.144216	1	5	hsa-miR-1		NM_003981	0.0248835	1	0	hsa-miR-30a		NM_001042533	-0.318114	1	1	hsa-miR-16
NM_001616	0.27263	1	0	hsa-miR-1		NM_004342	0.023544	1	1	hsa-miR-1		NM_001969	-0.0923428	1	0	hsa-miR-30a		NM_001079524	0.142258	1	1	hsa-miR-16
NM_002264	0.0894174	1	0	hsa-miR-1		NM_032873	-0.0253767	1	1	hsa-miR-1		NM_000183	0.0774063	1	0	hsa-miR-30a		NM_175066	-0.14978	1	5	hsa-miR-16
NM_178335	-0.208556	1	0	hsa-miR-1		NM_001033519	0.0969934	1	1	hsa-miR-1		NM_005159	0.113333	1	0	hsa-miR-30a		NM_007243	0.422559	1	1	hsa-miR-16
NM_004613	0.16888	1	0	hsa-miR-1		NM_181521	-0.396694	1	1	hsa-miR-1		NM_001012511	0.113879	1	0	hsa-miR-30a		NM_006702	-0.863542	1	3	hsa-miR-16
NM_006097	0.0598011	1	0	hsa-miR-1		NM_013446	0.229879	1	1	hsa-miR-1		NM_016355	-0.0911243	1	0	hsa-miR-30a		NM_005100	0.334826	1	1	hsa-miR-16
NM_015329	0.0202507	1	0	hsa-miR-1		NM_003440	0.138317	1	2	hsa-miR-1		NM_002013	0.0702999	1	0	hsa-miR-30a		NM_005597	0.448115	1	2	hsa-miR-16
NM_002970	-0.116106	1	0	hsa-miR-1		NM_174916	0.305757	1	3	hsa-miR-1		NM_005669	-0.318924	1	0	hsa-miR-30a		NM_005745	0.176055	1	3	hsa-miR-16
NM_016009	0.399931	1	0	hsa-miR-1		NM_000428	-0.218275	1	2	hsa-miR-1		NM_004362	0.241322	1	0	hsa-miR-30a		NM_032195	-0.334111	1	4	hsa-miR-16
NM_182742	0.13501	1	0	hsa-miR-1		NM_016248	-0.0594313	1	1	hsa-miR-1		NM_000255	-0.0869196	1	0	hsa-miR-30a		NM_001099952	0.101676	1	8	hsa-miR-16
NM_207418	-0.0184895	1	0	hsa-miR-1		NM_031934	-0.238896	1	1	hsa-miR-1		NM_001040694	0.0445384	1	0	hsa-miR-30a		NM_002079	-0.0949116	1	1	hsa-miR-16
NM_024624	-0.162995	1	0	hsa-miR-1		NM_016631	-0.201053	1	1	hsa-miR-1		NM_001745	0.0619627	1	0	hsa-miR-30a		NM_002444	0.116176	1	1	hsa-miR-16
NM_177424	0.405077	1	0	hsa-miR-1		NM_001007070	-0.0865521	1	1	hsa-miR-1		NM_007375	0.0326248	1	0	hsa-miR-30a		NM_015954	0.0989227	1	1	hsa-miR-16
NM_004998	0.609717	1	0	hsa-miR-1		NM_023929	-0.101711	1	1	hsa-miR-1		NM_020474	-0.652509	1	0	hsa-miR-30a		NM_001034023	-0.406428	1	2	hsa-miR-16
NM_014001	0.193983	1	0	hsa-miR-1		NM_001034841	0.199148	1	1	hsa-miR-1		NM_001003796	-0.0356239	1	0	hsa-miR-30a		NM_016308	-0.201006	1	2	hsa-miR-16
NM_144586	-0.525952	1	0	hsa-miR-1		NM_003640	-0.193299	1	2	hsa-miR-1		NM_015913	0.0437649	1	0	hsa-miR-30a		NM_001001433	0.136728	1	1	hsa-miR-16
NM_018416	-0.20372	1	0	hsa-miR-1		NM_152910	-0.181994	1	2	hsa-miR-1		NM_005570	0.186886	1	0	hsa-miR-30a		NM_006496	-0.124196	1	1	hsa-miR-16
NM_007236	-0.0541178	1	0	hsa-miR-1		NM_023034	-0.350511	1	1	hsa-miR-1		NM_001003790	0.0365851	1	0	hsa-miR-30a		NM_015231	-0.234501	1	2	hsa-miR-16
NM_152455	0.111951	1	0	hsa-miR-1		NM_003873	0.0113728	1	1	hsa-miR-1		NM_003340	0.222263	1	0	hsa-miR-30a		NM_001414	0.148529	1	1	hsa-miR-16
NM_003435	0.0514045	1	0	hsa-miR-1		NM_182767	0.110649	1	1	hsa-miR-1		NM_005857	-0.190172	1	0	hsa-miR-30a		NM_002072	0.330647	1	2	hsa-miR-16
NM_138381	0.332384	1	0	hsa-miR-1		NM_003901	0.415354	1	1	hsa-miR-1		NM_000945	-0.518938	1	0	hsa-miR-30a		NM_014905	-0.0517201	1	1	hsa-miR-16
NM_001008567	0.129998	1	0	hsa-miR-1		NM_014138	0.068007	1	1	hsa-miR-1		NM_006827	-0.795933	1	0	hsa-miR-30a		NM_002695	-0.0277203	1	2	hsa-miR-16
NM_002512	-0.0123572	1	0	hsa-miR-1		NM_016325	0.300535	1	1	hsa-miR-1		NM_033397	-0.303459	1	0	hsa-miR-30a		NM_018230	0.0452677	1	3	hsa-miR-16
NM_033396	0.150392	1	0	hsa-miR-1		NM_201430	-0.0301449	1	1	hsa-miR-1		NM_005370	0.0955583	1	0	hsa-miR-30a		NM_004723	0.00507277	1	5	hsa-miR-16
NM_001037132	0.0687733	1	0	hsa-miR-1		NM_130853	0.115825	1	1	hsa-miR-1		NM_004393	-0.263155	1	0	hsa-miR-30a		NM_024819	0.193519	1	1	hsa-miR-16
NM_005057	-0.550938	1	0	hsa-miR-1		NM_006047	0.13623	1	2	hsa-miR-1		NM_014730	0.113348	1	0	hsa-miR-30a		NM_004856	-0.425352	1	1	hsa-miR-16
NM_002660	-0.0894646	1	0	hsa-miR-1		NM_004412	-0.0155674	1	1	hsa-miR-1		NM_015140	-0.0817487	1	0	hsa-miR-30a		NM_017934	-0.199374	1	3	hsa-miR-16
NM_001079867	-0.452474	1	0	hsa-miR-1		NM_002581	0.243992	1	1	hsa-miR-1		NM_001688	-0.0123541	1	0	hsa-miR-30a		NM_015577	0.169777	1	4	hsa-miR-16
NM_025191	-0.0565192	1	0	hsa-miR-1		NM_033138	0.023544	1	1	hsa-miR-1		NM_005590	-0.275722	1	0	hsa-miR-30a		NM_000144	0.0494271	1	1	hsa-miR-16
NM_032239	0.43384	1	0	hsa-miR-1		NM_007302	-0.129741	1	1	hsa-miR-1		NM_003094	-0.0107798	1	0	hsa-miR-30a		NM_000191	0.223509	1	2	hsa-miR-16
NM_022067	0.0671437	1	0	hsa-miR-1		NM_005611	0.171952	1	1	hsa-miR-1		NM_002703	0.0252798	1	0	hsa-miR-30a		NM_024319	0.0432742	1	2	hsa-miR-16
NM_004375	0.124223	1	0	hsa-miR-1		NM_015383	-0.480833	1	1	hsa-miR-1		NM_004549	0.0728469	1	0	hsa-miR-30a		NM_018151	-0.268554	1	2	hsa-miR-16
NM_138348	0.0410448	1	0	hsa-miR-1		NM_004735	-0.0359443	1	1	hsa-miR-1		NM_002791	0.0689827	1	0	hsa-miR-30a		NM_014607	0.17106	1	2	hsa-miR-16
NM_024708	-0.263393	1	0	hsa-miR-1		NM_030758	0.0190493	1	1	hsa-miR-1		NM_005665	0.0548868	1	0	hsa-miR-30a		NM_002716	-0.0204844	1	3	hsa-miR-16
NM_003173	0.136507	1	0	hsa-miR-1		NM_015641	-0.303982	1	1	hsa-miR-1		NM_007085	0.547995	1	0	hsa-miR-30a		NM_005772	-0.252537	1	1	hsa-miR-16
NM_181836	0.74904	1	0	hsa-miR-1		NM_015310	0.37768	1	2	hsa-miR-1		NM_005789	-0.0485152	1	0	hsa-miR-30a		NM_005327	0.286339	1	1	hsa-miR-16
NM_002716	-0.443348	1	0	hsa-miR-1		NM_001002926	0.126296	1	1	hsa-miR-1		NM_005316	-0.23352	1	0	hsa-miR-30a		NM_004613	0.614911	1	1	hsa-miR-16
NM_203444	-0.331756	1	0	hsa-miR-1		NM_005996	0.199381	1	1	hsa-miR-1		NM_018312	-0.0278618	1	0	hsa-miR-30a		NM_005147	-0.146916	1	1	hsa-miR-16
NM_016513	0.384916	1	0	hsa-miR-1		NM_014077	0.0385026	1	1	hsa-miR-1		NM_007315	-0.0486547	1	0	hsa-miR-30a		NM_004184	-0.19232	1	1	hsa-miR-16
NM_001973	-0.10581	1	0	hsa-miR-1		NM_031262	-0.0905464	1	1	hsa-miR-1		NM_004261	-0.0302654	1	0	hsa-miR-30a		NM_015134	-0.055751	1	3	hsa-miR-16
NM_001560	-0.00854672	1	0	hsa-miR-1		NM_201569	-0.410547	1	2	hsa-miR-1		NM_002915	0.340971	1	0	hsa-miR-30a		NM_006184	0.189927	1	4	hsa-miR-16
NM_020639	-0.718963	1	0	hsa-miR-1		NM_002869	0.277031	1	2	hsa-miR-1		NM_000937	-0.0993625	1	0	hsa-miR-30a		NM_015374	-0.169797	1	4	hsa-miR-16
NM_181504	-0.438696	1	0	hsa-miR-1		NM_139244	0.324374	1	1	hsa-miR-1		NM_001032279	0.0619024	1	0	hsa-miR-30a		NM_003246	1.11067	1	2	hsa-miR-16
NM_014488	-0.21379	1	0	hsa-miR-1		NM_031442	0.0281642	1	1	hsa-miR-1		NM_003651	-0.22132	1	0	hsa-miR-30a		NM_001099679	-0.25544	1	2	hsa-miR-16
NM_012248	-0.171469	1	0	hsa-miR-1		NM_181675	-0.283616	1	1	hsa-miR-1		NM_004559	-0.0513025	1	0	hsa-miR-30a		NM_002353	0.220597	1	3	hsa-miR-16
NM_016101	0.0138289	1	0	hsa-miR-1		NM_007274	-0.180519	1	1	hsa-miR-1		NM_172020	0.268643	1	0	hsa-miR-30a		NM_021249	-0.210888	1	1	hsa-miR-16
NM_021913	-0.552753	1	0	hsa-miR-1		NM_006549	0.151345	1	1	hsa-miR-1		NM_007010	-0.181929	1	0	hsa-miR-30a		NM_007008	-1.01493	1	1	hsa-miR-16
NM_000942	-0.534936	1	0	hsa-miR-1		NM_022755	-0.0192486	1	1	hsa-miR-1		NM_016046	-0.0102069	1	0	hsa-miR-30a		NM_001039490	-0.184725	1	3	hsa-miR-16
NM_133452	-0.00777207	1	0	hsa-miR-1		NM_001085469	-0.00129089	1	1	hsa-miR-1		NM_181836	-0.504976	1	0	hsa-miR-30a		NM_005255	-0.012068	1	3	hsa-miR-16
NM_025079	-0.202204	1	0	hsa-miR-1		NM_024952	-0.0132052	1	2	hsa-miR-1		NM_016391	-0.09815	1	0	hsa-miR-30a		NM_006289	0.285284	1	9	hsa-miR-16
NM_004748	0.71199	1	0	hsa-miR-1		NM_001951	-1.3634	1	1	hsa-miR-1		NM_003345	-0.121413	1	0	hsa-miR-30a		NM_002267	-0.751892	1	2	hsa-miR-16
NM_037370	0.152382	1	0	hsa-miR-1		NM_001077418	0.00898012	1	1	hsa-miR-1		NM_006838	-0.0306892	1	0	hsa-miR-30a		NM_003156	0.0553964	1	2	hsa-miR-16
NM_015436	0.0158812	1	0	hsa-miR-1		NM_005826	-0.0475243	1	1	hsa-miR-1		NM_005500	-0.0511633	1	0	hsa-miR-30a		NM_000920	-0.164658	1	4	hsa-miR-16
NM_001025235	-0.327725	1	0	hsa-miR-1		NM_152221	0.202657	1	1	hsa-miR-1		NM_019042	0.0377693	1	0	hsa-miR-30a		NM_001025160	-0.267716	1	4	hsa-miR-16
NM_007198	-0.138188	1	0	hsa-miR-1		NM_015492	0.227476	1	1	hsa-miR-1		NM_001048210	-0.0221902	1	0	hsa-miR-30a		NM_005742	-0.206268	1	1	hsa-miR-16
NM_014961	-0.127219	1	0	hsa-miR-1		NM_212474	0.075472	1	2	hsa-miR-1		NM_014263	-0.0103502	1	0	hsa-miR-30a		NM_018385	-0.282025	1	1	hsa-miR-16
NM_017495	0.505178	1	0	hsa-miR-1		NM_152259	-0.352244	1	1	hsa-miR-1		NM_019107	0.0226248	1	0	hsa-miR-30a		NM_024662	-0.171207	1	2	hsa-miR-16
NM_024592	0.0202747	1	0	hsa-miR-1		NM_006363	-0.427497	1	1	hsa-miR-1		NM_015352	0.339929	1	0	hsa-miR-30a		NM_016338	-0.413377	1	2	hsa-miR-16
NM_006612	-0.13309	1	0	hsa-miR-1		NM_006738	0.0530863	1	1	hsa-miR-1		NM_138444	-0.0836559	1	0	hsa-miR-30a		NM_138412	-0.0775165	1	2	hsa-miR-16
NM_178014	-0.140074	1	0	hsa-miR-1		NM_198839	0.235622	1	5	hsa-miR-1		NM_058182	2.21257	1	0	hsa-miR-30a		NM_004341	0.0456697	1	7	hsa-miR-16
NM_017987	-0.0597699	1	0	hsa-miR-1		NM_022778	-0.243039	1	1	hsa-miR-1		NM_000097	-0.217727	1	0	hsa-miR-30a		NM_016319	0.118508	1	2	hsa-miR-16
NM_001003674	0.0680872	1	0	hsa-miR-1		NM_005537	-0.0865393	1	1	hsa-miR-1		NM_003848	0.0553064	1	0	hsa-miR-30a		NM_001003722	0.126911	1	4	hsa-miR-16
NM_198841	0.0787172	1	0	hsa-miR-1		NM_006620	-0.289592	1	1	hsa-miR-1		NM_003901	0.513049	1	0	hsa-miR-30a		NM_012138	0.00212232	1	1	hsa-miR-16
NM_020408	0.338771	1	0	hsa-miR-1		NM_144498	0.179316	1	1	hsa-miR-1		NM_017819	-0.0551957	1	0	hsa-miR-30a		NM_001456	0.224621	1	4	hsa-miR-16
NM_018992	0.0654103	1	0	hsa-miR-1		NM_007296	-0.129741	1	1	hsa-miR-1		NM_015937	0.0558762	1	0	hsa-miR-30a		NM_024821	0.0147328	1	1	hsa-miR-16
NM_001018009	0.333185	1	0	hsa-miR-1		NM_053027	0.3003	1	1	hsa-miR-1		NM_021156	-0.134089	1	0	hsa-miR-30a		NM_002264	-0.423094	1	1	hsa-miR-16
NM_203504	-0.374734	1	0	hsa-miR-1		NM_014870	-0.329359	1	3	hsa-miR-1		NM_022768	0.0635449	1	0	hsa-miR-30a		NM_199044	1.60187	1	1	hsa-miR-16
NM_001048174	-0.298108	1	0	hsa-miR-1		NM_005530	-0.106031	1	1	hsa-miR-1		NM_001100422	-0.082975	1	0	hsa-miR-30a		NM_016048	0.0561462	1	1	hsa-miR-16
NM_005213	0.00706206	1	0	hsa-miR-1		NM_199421	0.102085	1	1	hsa-miR-1		NM_198076	0.0864921	1	0	hsa-miR-30a		NM_012200	0.342159	1	2	hsa-miR-16
NM_001080410	-0.291332	1	0	hsa-miR-1		NM_058179	-0.0240781	1	1	hsa-miR-1		NM_139169	0.119542	1	0	hsa-miR-30a		NM_022746	0.591875	1	1	hsa-miR-16
NM_001010935	0.219887	1	0	hsa-miR-1		NM_016396	-0.738491	1	1	hsa-miR-1		NM_001008564	0.0762651	1	0	hsa-miR-30a		NM_019034	-0.532566	1	3	hsa-miR-16
NM_031208	0.186879	1	0	hsa-miR-1		NM_014691	-0.244132	1	1	hsa-miR-1		NM_033318	-0.0116388	1	0	hsa-miR-30a		NM_001127	0.255116	1	4	hsa-miR-16
NM_058187	-0.089213	1	0	hsa-miR-1		NM_005693	-0.0742614	1	1	hsa-miR-1		NM_032390	-0.195348	1	0	hsa-miR-30a		NM_016082	-0.645517	1	2	hsa-miR-16
NM_001037553	0.121655	1	0	hsa-miR-1		NM_005359	0.0383299	1	2	hsa-miR-1		NM_002006	0.0616766	1	0	hsa-miR-30a		NM_021814	-0.577054	1	2	hsa-miR-16
NM_001080414	-0.449218	1	0	hsa-miR-1		NM_001077440	-0.154074	1	1	hsa-miR-1		NM_022771	0.0529997	1	0	hsa-miR-30a		NM_178229	-0.0382957	1	3	hsa-miR-16
NM_005627	-0.263456	1	0	hsa-miR-1		NM_001031847	-0.386577	1	3	hsa-miR-1		NM_015190	-0.122341	1	0	hsa-miR-30a		NM_032492	3.83879	1	1	hsa-miR-16
NM_153688	-0.535995	1	0	hsa-miR-1		NM_005469	0.207034	1	1	hsa-miR-1		NM_006373	0.0308845	1	0	hsa-miR-30a		NM_016223	-0.206768	1	3	hsa-miR-16
NM_013375	0.384666	1	0	hsa-miR-1		NM_001313	-0.0581908	1	1	hsa-miR-1		NM_001080398	0.0547069	1	0	hsa-miR-30a		NM_004998	0.0569864	1	2	hsa-miR-16
NM_133473	-0.310535	1	0	hsa-miR-1		NM_015130	-1.59509	1	1	hsa-miR-1		NM_015584	-0.0448837	1	0	hsa-miR-30a		NM_006387	0.0177529	1	2	hsa-miR-16
NM_017998	0.193099	1	0	hsa-miR-1		NM_016312	0.0986809	1	2	hsa-miR-1		NM_001001790	0.00659373	1	0	hsa-miR-30a		NM_058167	-0.108357	1	1	hsa-miR-16
NM_145280	0.182208	1	0	hsa-miR-1		NM_198335	-0.0889192	1	2	hsa-miR-1		NM_173470	0.341702	1	0	hsa-miR-30a		NM_024537	-0.163112	1	2	hsa-miR-16
NM_145111	0.276589	1	0	hsa-miR-1		NM_201591	-0.217991	1	1	hsa-miR-1		NM_001008388	-0.137766	1	0	hsa-miR-30a		NM_015590	-0.385044	1	2	hsa-miR-16
NM_012181	-0.177919	1	0	hsa-miR-1		NM_212482	0.075472	1	2	hsa-miR-1		NM_001042717	-0.052555	1	0	hsa-miR-30a		NM_003902	-0.146003	1	1	hsa-miR-16
NM_002401	-0.0826295	1	0	hsa-miR-1		NM_001005473	-0.22833	1	2	hsa-miR-1		NM_017990	-0.0206267	1	0	hsa-miR-30a		NM_198334	0.111524	1	2	hsa-miR-16
NM_003800	-0.119126	1	0	hsa-miR-1		NM_032018	0.584146	1	1	hsa-miR-1		NM_139281	-0.0623981	1	0	hsa-miR-30a		NM_016297	0.34322	1	1	hsa-miR-16
NM_001080122	0.214035	1	0	hsa-miR-1		NM_032221	0.384237	1	3	hsa-miR-1		NM_024683	-0.0367495	1	0	hsa-miR-30a		NM_015027	0.43997	1	2	hsa-miR-16
NM_001699	-0.552753	1	0	hsa-miR-1		NM_005850	-0.0678624	1	1	hsa-miR-1		NM_003574	-0.132116	1	0	hsa-miR-30a		NM_178148	-0.497536	1	2	hsa-miR-16
NM_000485	-0.101305	1	0	hsa-miR-1		NM_203318	-0.037942	1	1	hsa-miR-1		NM_016226	0.022449	1	0	hsa-miR-30a		NM_003139	-1.06647	1	4	hsa-miR-16
NM_023079	-0.113604	1	0	hsa-miR-1		NM_017784	0.0873072	1	1	hsa-miR-1		NM_145255	0.00839199	1	0	hsa-miR-30a		NM_018386	-0.154583	1	1	hsa-miR-16
NM_198156	-0.0415933	1	0	hsa-miR-1		NM_005095	0.0643185	1	1	hsa-miR-1		NM_015497	-1.11223	1	0	hsa-miR-30a		NM_000994	-0.116764	1	1	hsa-miR-16
NM_001081562	0.139356	1	0	hsa-miR-1		NM_014903	0.172026	1	4	hsa-miR-1		NM_032810	0.0586082	1	0	hsa-miR-30a		NM_001039492	-0.075738	1	1	hsa-miR-16
NM_014033	-0.679649	1	0	hsa-miR-1		NM_024567	-0.483024	1	1	hsa-miR-1		NM_138357	-0.0993625	1	0	hsa-miR-30a		NM_005964	0.396669	1	4	hsa-miR-16
NM_139132	0.0423895	1	0	hsa-miR-1		NM_020963	-0.2566	1	1	hsa-miR-1		NM_024830	0.0899889	1	0	hsa-miR-30a		NM_000445	-0.0453032	1	29	hsa-miR-16
NM_138373	0.0405169	1	0	hsa-miR-1		NM_030647	0.791707	1	1	hsa-miR-1		NM_017426	0.120514	1	0	hsa-miR-30a		NM_000445	-0.324235	1	29	hsa-miR-16
NM_001259	-0.111142	1	0	hsa-miR-1		NM_015245	0.32123	1	1	hsa-miR-1		NM_022061	0.0709211	1	0	hsa-miR-30a		NM_203459	-0.0911243	1	2	hsa-miR-16
NM_198202	-0.0129451	1	0	hsa-miR-1		NM_014633	-0.228718	1	2	hsa-miR-1		NM_022474	-0.0439044	1	0	hsa-miR-30a		NM_001024736	0.131803	1	2	hsa-miR-16
NM_006044	0.170093	1	0	hsa-miR-1		NM_182926	0.0939799	1	1	hsa-miR-1		NM_173647	0.0566262	1	0	hsa-miR-30a		NM_001077523	0.0122717	1	4	hsa-miR-16
NM_153649	-0.474327	1	0	hsa-miR-1		NM_020429	-0.263919	1	2	hsa-miR-1		NM_014988	-0.464982	1	0	hsa-miR-30a		NM_012087	-0.124196	1	1	hsa-miR-16
NM_004207	-0.140286	1	0	hsa-miR-1		NM_015488	0.246652	1	1	hsa-miR-1		NM_152729	0.32348	1	0	hsa-miR-30a		NM_145012	0.423797	1	1	hsa-miR-16
NM_002820	0.0319026	1	0	hsa-miR-1		NM_197974	-0.104076	1	1	hsa-miR-1		NM_145808	-0.0142124	1	0	hsa-miR-30a		NM_017758	-0.151859	1	2	hsa-miR-16
NM_001219	-0.00731412	1	0	hsa-miR-1		NM_005719	0.142707	1	1	hsa-miR-1		NM_002819	0.0824231	1	0	hsa-miR-30a		NM_004486	-0.0246034	1	4	hsa-miR-16
NM_018555	0.13142	1	0	hsa-miR-1		NM_017890	-0.0107989	1	3	hsa-miR-1		NM_002480	-0.361319	1	0	hsa-miR-30a		NM_032303	0.0283222	1	2	hsa-miR-16
NM_052965	0.257345	1	0	hsa-miR-1		NM_024662	0.120306	1	1	hsa-miR-1		NM_001025105	-0.147046	1	0	hsa-miR-30a		NM_017692	0.108363	1	1	hsa-miR-16
NM_003895	0.220082	1	0	hsa-miR-1		NM_024545	-0.19664	1	5	hsa-miR-1		NM_001660	-0.0873271	1	0	hsa-miR-30a		NM_004516	-0.0140696	1	4	hsa-miR-16
NM_006122	0.0713171	1	0	hsa-miR-1		NM_001014809	-0.0581908	1	1	hsa-miR-1		NM_001663	-0.283329	1	0	hsa-miR-30a		NM_001001563	0.00320634	1	1	hsa-miR-16
NM_199044	0.0325447	1	0	hsa-miR-1		NM_006856	0.220589	1	1	hsa-miR-1		NM_001769	0.077178	1	0	hsa-miR-30a		NM_001002257	0.100701	1	1	hsa-miR-16
NM_017588	0.0761794	1	0	hsa-miR-1		NM_001035005	-0.0542425	1	2	hsa-miR-1		NM_001008660	-0.294782	1	0	hsa-miR-30a		NM_003926	0.0212479	1	1	hsa-miR-16
NM_001040444	-0.37109	1	0	hsa-miR-1		NM_006709	-0.573881	1	3	hsa-miR-1		NM_006701	0.0454612	1	0	hsa-miR-30a		NM_032311	-0.0946415	1	1	hsa-miR-16
NM_181483	0.0680872	1	0	hsa-miR-1		NM_178422	-0.0358577	1	1	hsa-miR-1		NM_001077442	0.0206477	1	0	hsa-miR-30a		NM_020963	-0.483261	1	9	hsa-miR-16
NM_020151	-0.357703	1	0	hsa-miR-1		NM_001033578	-0.352834	1	3	hsa-miR-1		NM_017747	0.0194189	1	0	hsa-miR-30a		NM_015368	-0.712728	1	3	hsa-miR-16
NM_152292	0.385126	1	0	hsa-miR-1		NM_001017963	-0.040381	1	2	hsa-miR-1		NM_005342	0.425133	1	0	hsa-miR-30a		NM_007245	-0.218099	1	2	hsa-miR-16
NM_173830	0.169441	1	0	hsa-miR-1		NM_000194	-0.162774	1	1	hsa-miR-1		NM_022763	-0.197362	1	0	hsa-miR-30a		NM_001035534	-0.311038	1	3	hsa-miR-16
NM_004623	-0.043222	1	0	hsa-miR-1		NM_031263	-0.0905464	1	1	hsa-miR-1		NM_153702	-1.44339	1	0	hsa-miR-30a		NM_004768	0.0805455	1	3	hsa-miR-16
NM_004755	0.210563	1	0	hsa-miR-1		NM_013257	-0.352834	1	3	hsa-miR-1		NM_005566	-0.0170667	1	0	hsa-miR-30a		NM_138769	0.264946	1	1	hsa-miR-16
NM_000903	0.0185252	1	0	hsa-miR-1		NM_144767	0.0530863	1	1	hsa-miR-1		NM_172037	0.0616615	1	0	hsa-miR-30a		NM_001098534	-0.273576	1	3	hsa-miR-16
NM_001035260	0.107785	1	0	hsa-miR-1		NM_016003	0.0969934	1	1	hsa-miR-1		NM_005866	0.0335695	1	0	hsa-miR-30a		NM_005177	0.158735	1	3	hsa-miR-16
NM_153500	0.151345	1	0	hsa-miR-1		NM_001017524	-0.0254349	1	1	hsa-miR-1		NM_005956	0.0925401	1	0	hsa-miR-30a		NM_016282	-0.173255	1	1	hsa-miR-16
NM_172376	0.384339	1	0	hsa-miR-1		NM_138333	0.384263	1	1	hsa-miR-1		NM_032195	-0.336169	1	0	hsa-miR-30a		NM_033198	0.3361	1	2	hsa-miR-16
NM_080593	0.244967	1	0	hsa-miR-1		NM_078471	-0.037942	1	1	hsa-miR-1		NM_000561	-0.0590783	1	0	hsa-miR-30a		NM_013328	0.0584579	1	1	hsa-miR-16
NM_001001870	0.419704	1	0	hsa-miR-1		NM_014923	-0.485879	1	1	hsa-miR-1		NM_007238	0.147282	1	0	hsa-miR-30a		NM_005156	0.305075	1	2	hsa-miR-16
NM_004685	-0.227249	1	0	hsa-miR-1		NM_178427	-0.0279983	1	2	hsa-miR-1		NM_014286	0.154779	1	0	hsa-miR-30a		NM_001008938	-0.256165	1	4	hsa-miR-16
NM_024069	0.0420619	1	0	hsa-miR-1		NM_015533	-0.0903032	1	1	hsa-miR-1		NM_000983	0.0136255	1	0	hsa-miR-30a		NM_001037738	-0.16877	1	1	hsa-miR-16
NM_004404	-0.455534	1	0	hsa-miR-1		NM_014112	-0.782438	1	3	hsa-miR-1		NM_000071	0.320901	1	0	hsa-miR-30a		NM_002939	-0.1149	1	3	hsa-miR-16
NM_153322	0.032139	1	0	hsa-miR-1		NM_016429	-0.0846971	1	1	hsa-miR-1		NM_002444	0.00920484	1	0	hsa-miR-30a		NM_001008709	0.16125	1	1	hsa-miR-16
NM_006214	0.110504	1	0	hsa-miR-1		NM_007166	-0.276681	1	1	hsa-miR-1		NM_004094	0.0246339	1	0	hsa-miR-30a		NM_014306	-0.0683269	1	2	hsa-miR-16
NM_198336	-0.832924	1	0	hsa-miR-1		NM_001080541	-0.363946	1	1	hsa-miR-1		NM_004552	0.0563562	1	0	hsa-miR-30a		NM_006907	0.00794222	1	3	hsa-miR-16
NM_005004	0.157965	1	0	hsa-miR-1		NM_003390	-0.195677	1	1	hsa-miR-1		NM_006713	0.0783961	1	0	hsa-miR-30a		NM_014225	-0.333653	1	1	hsa-miR-16
NM_024713	-0.235486	1	0	hsa-miR-1		NM_001040457	-0.280434	1	1	hsa-miR-1		NM_006765	-0.0425043	1	0	hsa-miR-30a		NM_014866	0.223509	1	2	hsa-miR-16
NM_018090	-0.101386	1	0	hsa-miR-1		NM_000922	-0.101216	1	2	hsa-miR-1		NM_002072	0.233736	1	0	hsa-miR-30a		NM_001083614	-0.31742	1	3	hsa-miR-16
NM_001760	-0.343519	1	0	hsa-miR-1		NM_006602	-0.028024	1	1	hsa-miR-1		NM_004279	0.00872579	1	0	hsa-miR-30a		NM_006455	0.419141	1	4	hsa-miR-16
NM_178441	0.265263	1	0	hsa-miR-1		NM_014606	0.0731711	1	1	hsa-miR-1		NM_003569	-0.470823	1	0	hsa-miR-30a		NM_004501	0.109514	1	1	hsa-miR-16
NM_016819	-0.0315759	1	0	hsa-miR-1		NM_006933	-0.67151	1	1	hsa-miR-1		NM_016578	0.120373	1	0	hsa-miR-30a		NM_002161	-0.221815	1	1	hsa-miR-16
NM_006415	0.110861	1	0	hsa-miR-1		NM_153634	-0.228133	1	1	hsa-miR-1		NM_001098801	-0.00805655	1	0	hsa-miR-30a		NM_006319	-0.24306	1	2	hsa-miR-16
NM_021078	0.0634529	1	0	hsa-miR-1		NM_000031	0.278982	1	1	hsa-miR-1		NM_003373	0.0957433	1	0	hsa-miR-30a		NM_002225	0.198295	1	2	hsa-miR-16
NM_014603	0.305309	1	0	hsa-miR-1		NM_006203	0.0802559	1	1	hsa-miR-1		NM_005891	0.0161618	1	0	hsa-miR-30a		NM_001098398	0.15327	1	4	hsa-miR-16
NM_015541	0.482993	1	0	hsa-miR-1		NM_197941	-0.52899	1	2	hsa-miR-1		NM_002224	-0.170822	1	0	hsa-miR-30a		NM_003470	-0.291014	1	2	hsa-miR-16
NM_203413	0.156873	1	0	hsa-miR-1		NM_003909	-0.226142	1	1	hsa-miR-1		NM_006306	-0.0226164	1	0	hsa-miR-30a		NM_024298	0.058518	1	4	hsa-miR-16
NM_001025076	0.290322	1	0	hsa-miR-1		NM_005650	0.271517	1	1	hsa-miR-1		NM_002296	0.613763	1	0	hsa-miR-30a		NM_006547	0.470869	1	2	hsa-miR-16
NM_001969	0.0214319	1	0	hsa-miR-1		NM_005745	-0.146151	1	1	hsa-miR-1		NM_025065	0.0118934	1	0	hsa-miR-30a		NM_000305	-0.324004	1	1	hsa-miR-16
NM_005362	-0.0548156	1	0	hsa-miR-1		NM_003316	-0.164328	1	2	hsa-miR-1		NM_018128	-0.0017302	1	0	hsa-miR-30a		NM_012154	0.191244	1	1	hsa-miR-16
NM_012402	-0.0400031	1	0	hsa-miR-1		NM_006796	0.0646771	1	1	hsa-miR-1		NM_203406	-0.0226164	1	0	hsa-miR-30a		NM_015293	0.0498004	1	5	hsa-miR-16
NM_020676	-0.210849	1	0	hsa-miR-1		NM_170709	-0.352834	1	3	hsa-miR-1		NM_014607	0.132436	1	0	hsa-miR-30a		NM_032217	-0.332966	1	14	hsa-miR-16
NM_003628	-0.125398	1	0	hsa-miR-1		NM_001874	0.118702	1	1	hsa-miR-1		NM_015474	-0.254473	1	0	hsa-miR-30a		NM_001030006	-0.250113	1	3	hsa-miR-16
NM_016617	0.191017	1	0	hsa-miR-1		NM_020771	0.352579	1	2	hsa-miR-1		NM_004184	0.0943564	1	0	hsa-miR-30a		NM_003170	-0.0343566	1	3	hsa-miR-16
NM_000920	-0.00830951	1	0	hsa-miR-1		NM_001024943	0.260509	1	1	hsa-miR-1		NM_001099668	0.0244285	1	0	hsa-miR-30a		NM_013402	0.191821	1	2	hsa-miR-16
NM_021030	0.241038	1	0	hsa-miR-1		NM_001007068	-0.0865521	1	1	hsa-miR-1		NM_000786	0.00241131	1	0	hsa-miR-30a		NM_014670	-0.572696	1	1	hsa-miR-16
NM_007062	-0.498614	1	0	hsa-miR-1		NM_015878	0.200986	1	1	hsa-miR-1		NM_018188	-0.147176	1	0	hsa-miR-30a		NM_054027	-0.0258793	1	1	hsa-miR-16
NM_015138	0.0801223	1	0	hsa-miR-1		NM_001048195	-0.165579	1	1	hsa-miR-1		NM_003601	-0.133695	1	0	hsa-miR-30a		NM_002230	0.112225	1	5	hsa-miR-16
NM_007355	-0.136639	1	0	hsa-miR-1		NM_148174	0.200986	1	1	hsa-miR-1		NM_007276	-0.0630887	1	0	hsa-miR-30a		NM_001017963	-0.305329	1	1	hsa-miR-16
NM_016089	-0.0909447	1	0	hsa-miR-1		NM_003153	-0.00380614	1	1	hsa-miR-1		NM_007217	-0.268794	1	0	hsa-miR-30a		NM_004774	-0.0529723	1	2	hsa-miR-16
NM_018412	0.151633	1	0	hsa-miR-1		NM_001105	0.662208	1	1	hsa-miR-1		NM_015275	-0.0194884	1	0	hsa-miR-30a		NM_001025091	-0.289834	1	4	hsa-miR-16
NM_194315	0.0933132	1	0	hsa-miR-1		NM_181349	-0.263919	1	1	hsa-miR-1		NM_000920	0.120341	1	0	hsa-miR-30a		NM_014203	-0.459851	1	6	hsa-miR-16
NM_001030010	0.374886	1	0	hsa-miR-1		NM_006624	-0.183645	1	1	hsa-miR-1		NM_021928	-0.408277	1	0	hsa-miR-30a		NM_030971	0.272785	1	1	hsa-miR-16
NM_001012991	-0.604071	1	0	hsa-miR-1		NM_001199	-0.0574958	1	1	hsa-miR-1		NM_015542	0.0280132	1	0	hsa-miR-30a		NM_017780	0.376133	1	14	hsa-miR-16
NM_152563	0.041407	1	0	hsa-miR-1		NM_173467	0.0313523	1	1	hsa-miR-1		NM_006430	-0.0422241	1	0	hsa-miR-30a		NM_002766	-0.218471	1	1	hsa-miR-16
NM_199439	0.109392	1	0	hsa-miR-1		NM_198836	0.235622	1	5	hsa-miR-1		NM_018101	0.0947261	1	0	hsa-miR-30a		NM_004953	-0.540821	1	7	hsa-miR-16
NM_100486	-0.0293776	1	0	hsa-miR-1		NM_014381	-0.191653	1	1	hsa-miR-1		NM_002264	-0.218099	1	0	hsa-miR-30a		NM_001079524	-0.0825664	1	1	hsa-miR-16
NM_002743	-0.00243019	1	0	hsa-miR-1		NM_001004426	-0.094377	1	2	hsa-miR-1		NM_023077	-0.000432744	1	0	hsa-miR-30a		NM_001080779	0.418928	1	6	hsa-miR-16
NM_001040157	0.534609	1	0	hsa-miR-1		NM_153188	-0.25882	1	1	hsa-miR-1		NM_005817	-0.27262	1	0	hsa-miR-30a		NM_003379	-0.0229004	1	1	hsa-miR-16
NM_004915	0.91428	1	0	hsa-miR-1		NM_022463	0.021994	1	1	hsa-miR-1		NM_199044	-0.000721167	1	0	hsa-miR-30a		NM_015323	-0.0781999	1	1	hsa-miR-16
NM_001013746	0.276283	1	0	hsa-miR-1		NM_001024946	0.260509	1	1	hsa-miR-1		NM_006291	-0.473839	1	0	hsa-miR-30a		NM_003127	-0.0140696	1	7	hsa-miR-16
NM_024095	0.442535	1	0	hsa-miR-1		NM_001889	-0.201761	1	1	hsa-miR-1		NM_005711	-0.0436245	1	0	hsa-miR-30a		NM_012401	0.0936635	1	6	hsa-miR-16
NM_139169	-0.33523	1	0	hsa-miR-1		NM_017933	0.351197	1	1	hsa-miR-1		NM_018475	0.145174	1	0	hsa-miR-30a		NM_014281	-0.0606008	1	3	hsa-miR-16
NM_138363	-0.157816	1	0	hsa-miR-1		NM_014230	0.103295	1	1	hsa-miR-1		NM_001127	-0.031254	1	0	hsa-miR-30a		NM_013374	0.0442557	1	1	hsa-miR-16
NM_002485	-0.186065	1	0	hsa-miR-1		NM_001085466	-0.00129089	1	1	hsa-miR-1		NM_139279	0.00510172	1	0	hsa-miR-30a		NM_021154	-0.506602	1	1	hsa-miR-155
NM_000113	-0.0814323	1	0	hsa-miR-1		NM_003079	0.161603	1	1	hsa-miR-1		NM_181705	-0.188654	1	0	hsa-miR-30a		NM_005047	0.0614658	1	1	hsa-miR-155
NM_198555	-0.180947	1	0	hsa-miR-1		NM_017633	0.00186246	1	2	hsa-miR-1		NM_016223	-0.033793	1	0	hsa-miR-30a		NM_002745	0.124519	1	1	hsa-miR-155
NM_178583	0.0433196	1	0	hsa-miR-1		NM_177995	0.177041	1	2	hsa-miR-1		NM_004998	-0.0586628	1	0	hsa-miR-30a		NM_002853	-0.361432	1	1	hsa-miR-155
NM_152409	0.106144	1	0	hsa-miR-1		NM_015210	-0.300339	1	1	hsa-miR-1		NM_016033	-0.19232	1	0	hsa-miR-30a		NM_181672	0.0459526	1	4	hsa-miR-155
NM_002205	0.18117	1	0	hsa-miR-1		NM_021977	0.526217	1	1	hsa-miR-1		NM_004342	0.0697395	1	0	hsa-miR-30a		NM_006265	-0.107956	1	1	hsa-miR-155
NM_197939	-0.0379418	1	0	hsa-miR-1		NM_000411	0.0801631	1	4	hsa-miR-1		NM_003372	-0.101785	1	0	hsa-miR-30a		NM_006407	-0.298189	1	1	hsa-miR-155
NM_145049	0.323121	1	0	hsa-miR-1		NM_194301	0.0822378	1	2	hsa-miR-1		NM_153634	-0.856069	1	0	hsa-miR-30a		NM_001690	0.382344	1	1	hsa-miR-155
NM_003110	0.4656	1	0	hsa-miR-1		NM_148906	0.34077	1	1	hsa-miR-1		NM_006754	-0.462681	1	0	hsa-miR-30a		NM_002874	-0.284633	1	1	hsa-miR-155
NM_004593	-0.373107	1	0	hsa-miR-1		NM_001040001	-0.222746	1	5	hsa-miR-1		NM_013386	-0.167358	1	0	hsa-miR-30a		NM_006809	-0.355467	1	1	hsa-miR-155
NM_001037495	0.176896	1	0	hsa-miR-1		NM_175748	-0.0825461	1	1	hsa-miR-1		NM_001008493	-0.131063	1	0	hsa-miR-30a		NM_016641	-0.0480967	1	1	hsa-miR-155
NM_012297	-0.374734	1	0	hsa-miR-1		NM_207661	-0.0557492	1	1	hsa-miR-1		NM_001077199	0.00235351	1	0	hsa-miR-30a		NM_004724	0.273483	1	1	hsa-miR-155
NM_175058	-0.276408	1	0	hsa-miR-1		NM_053028	0.3003	1	1	hsa-miR-1		NM_194279	0.0652646	1	0	hsa-miR-30a		NM_005433	-0.09815	1	1	hsa-miR-155
NM_006698	-0.673696	1	0	hsa-miR-1		NM_001079522	0.0939799	1	1	hsa-miR-1		NM_003934	-0.116099	1	0	hsa-miR-30a		NM_002610	-0.389016	1	1	hsa-miR-155
NM_006675	-0.131479	1	0	hsa-miR-1		NM_005741	0.152111	1	1	hsa-miR-1		NM_013448	-0.1149	1	0	hsa-miR-30a		NM_001039937	-0.0492125	1	1	hsa-miR-155
NM_182791	-0.145172	1	0	hsa-miR-1		NM_015020	0.118988	1	1	hsa-miR-1		NM_003139	0.201742	1	0	hsa-miR-30a		NM_006364	0.147426	1	1	hsa-miR-155
NM_022746	-0.205158	1	0	hsa-miR-1		NM_015578	0.0518922	1	1	hsa-miR-1		NM_033087	0.190289	1	0	hsa-miR-30a		NM_004632	-0.0612923	1	1	hsa-miR-155
NM_014836	0.354965	1	0	hsa-miR-1		NM_024611	-0.00517807	1	2	hsa-miR-1		NM_014584	0.320018	1	0	hsa-miR-30a		NM_003676	-0.23634	1	2	hsa-miR-155
NM_013412	-0.399746	1	0	hsa-miR-1		NM_001081640	-0.0795706	1	2	hsa-miR-1		NM_198450	0.126659	1	0	hsa-miR-30a		NM_001001323	-0.122739	1	3	hsa-miR-155
NM_015257	0.0672685	1	0	hsa-miR-1		NM_153051	0.0554951	1	2	hsa-miR-1		NM_002731	-0.0261627	1	0	hsa-miR-30a		NM_014016	-0.736215	1	1	hsa-miR-155
NM_001150	-0.248899	1	0	hsa-miR-1		NM_173638	-0.337478	1	1	hsa-miR-1		NM_030755	-0.00432161	1	0	hsa-miR-30a		NM_001316	-0.405121	1	1	hsa-miR-155
NM_138621	-0.0552944	1	0	hsa-miR-1		NM_001085460	-0.00129089	1	1	hsa-miR-1		NM_173654	-0.178874	1	0	hsa-miR-30a		NM_000130	-0.196103	1	1	hsa-miR-155
NM_001032395	-0.228803	1	0	hsa-miR-1		NM_033055	0.0571573	1	1	hsa-miR-1		NM_021638	-0.0574156	1	0	hsa-miR-30a		NM_018165	-0.375178	1	1	hsa-miR-155
NM_016479	0.315701	1	0	hsa-miR-1		NM_015447	0.142988	1	2	hsa-miR-1		NM_015154	0.057722	1	0	hsa-miR-30a		NM_005483	-0.78375	1	1	hsa-miR-155
NM_013261	-0.420347	1	0	hsa-miR-1		NM_002663	0.101628	1	1	hsa-miR-1		NM_020728	-0.162081	1	0	hsa-miR-30a		NM_016530	-0.0768327	1	1	hsa-miR-155
NM_001155	-0.251075	1	0	hsa-miR-1		NM_020338	0.206714	1	2	hsa-miR-1		NM_018976	-0.607105	1	0	hsa-miR-30a		NM_003909	-0.188654	1	1	hsa-miR-155
NM_025057	-0.120267	1	0	hsa-miR-1		NM_173156	-0.410547	1	2	hsa-miR-1		NM_006251	-0.261471	1	0	hsa-miR-30a		NM_024420	0.092494	1	1	hsa-miR-155
NM_030755	-0.668554	1	0	hsa-miR-1		NM_024077	0.344362	1	1	hsa-miR-1		NM_012120	0.194146	1	0	hsa-miR-30a		NM_015891	0.0124899	1	1	hsa-miR-155
NM_014426	0.0709041	1	0	hsa-miR-1		NM_007372	-0.370001	1	3	hsa-miR-1		NM_004124	-0.213129	1	0	hsa-miR-30a		NM_000436	-0.219958	1	1	hsa-miR-155
NM_012420	0.260433	1	0	hsa-miR-1		NM_006421	0.00225589	1	1	hsa-miR-1		NM_021914	0.172978	1	0	hsa-miR-30a		NM_001304	-0.537346	1	1	hsa-miR-155
NM_004290	-0.0906501	1	0	hsa-miR-1		NM_001024228	0.135811	1	1	hsa-miR-1		NM_001196	0.454704	1	0	hsa-miR-30a		NM_005857	-0.14104	1	1	hsa-miR-155
NM_003234	-0.377628	1	0	hsa-miR-1		NM_144982	0.133558	1	3	hsa-miR-1		NM_197964	-0.024887	1	0	hsa-miR-30a		NM_005896	-0.12618	1	1	hsa-miR-155
NM_012101	-0.00360077	1	0	hsa-miR-1		NM_001076786	-0.144759	1	1	hsa-miR-1		NM_002687	-0.185993	1	0	hsa-miR-30a		NM_001068	-0.123931	1	1	hsa-miR-155
NM_012157	-0.0939099	1	0	hsa-miR-1		NM_138554	-0.667782	1	1	hsa-miR-1		NM_004985	0.0507863	1	0	hsa-miR-30a		NM_000237	-0.870345	1	1	hsa-miR-155
NM_022371	-0.0728667	1	0	hsa-miR-1		NM_025176	0.0393184	1	1	hsa-miR-1		NM_004730	-0.127237	1	0	hsa-miR-30a		NM_020401	-0.0526941	1	2	hsa-miR-155
NM_014711	-0.263617	1	0	hsa-miR-1		NM_002718	-0.581094	1	3	hsa-miR-1		NM_006828	-0.314871	1	0	hsa-miR-30a		NM_003750	-0.262553	1	1	hsa-miR-155
NM_001031693	-0.20768	1	0	hsa-miR-1		NM_003190	-0.233547	1	1	hsa-miR-1		NM_001099402	-0.0119249	1	0	hsa-miR-30a		NM_014846	-0.149389	1	1	hsa-miR-155
NM_016033	-0.0821885	1	0	hsa-miR-1		NM_006999	-0.141729	1	1	hsa-miR-1		NM_002629	0.00613003	1	0	hsa-miR-30a		NM_002902	-1.30083	1	1	hsa-miR-155
NM_001012423	0.41501	1	0	hsa-miR-1		NM_015565	0.0463018	1	2	hsa-miR-1		NM_016282	0.0157679	1	0	hsa-miR-30a		NM_000791	-0.176067	1	1	hsa-miR-155
NM_182725	0.113925	1	0	hsa-miR-1		NM_021167	-0.198808	1	1	hsa-miR-1		NM_001752	-0.249506	1	0	hsa-miR-30a		NM_003359	-0.457016	1	1	hsa-miR-155
NM_013302	-0.0798191	1	0	hsa-miR-1		NM_000048	0.260509	1	1	hsa-miR-1		NM_005156	0.12792	1	0	hsa-miR-30a		NM_013436	-0.236584	1	2	hsa-miR-155
NM_003141	-0.253326	1	0	hsa-miR-1		NM_001077523	-0.51958	1	1	hsa-miR-1		NM_001008938	-0.161694	1	0	hsa-miR-30a		NM_006838	-0.241718	1	1	hsa-miR-155
NM_018138	-0.0938602	1	0	hsa-miR-1		NM_004687	-0.432389	1	4	hsa-miR-1		NM_006638	-0.238909	1	0	hsa-miR-30a		NM_001048210	-0.103934	1	2	hsa-miR-155
NM_153365	0.38496	1	0	hsa-miR-1		NM_014910	0.36433	1	1	hsa-miR-1		NM_001655	-0.0419438	1	0	hsa-miR-30a		NM_014263	-0.149389	1	2	hsa-miR-155
NM_012345	-0.195381	1	0	hsa-miR-1		NM_007344	-0.0309719	1	2	hsa-miR-1		NM_004781	-0.29443	1	0	hsa-miR-30a		NM_018170	-0.22231	1	1	hsa-miR-155
NM_018302	-0.104201	1	0	hsa-miR-1		NM_001080398	0.0412158	1	1	hsa-miR-1		NM_005717	-0.239398	1	0	hsa-miR-30a		NM_002628	-0.131853	1	1	hsa-miR-155
NM_005951	0.12284	1	0	hsa-miR-1		NM_198334	-0.0889192	1	2	hsa-miR-1		NM_014306	-0.0482362	1	0	hsa-miR-30a		NM_153705	-0.421802	1	1	hsa-miR-155
NM_024589	-0.263948	1	0	hsa-miR-1		NM_153271	-0.219396	1	1	hsa-miR-1		NM_024811	0.0975173	1	0	hsa-miR-30a		NM_001009814	-0.00187429	1	1	hsa-miR-155
NM_002044	-0.0535143	1	0	hsa-miR-1		NM_006301	-0.24609	1	2	hsa-miR-1		NM_032242	0.0721642	1	0	hsa-miR-30a		NM_001081550	-0.0661236	1	3	hsa-miR-155
NM_022752	0.0264313	1	0	hsa-miR-1		NM_012398	0.236687	1	1	hsa-miR-1		NM_001100169	-0.0241778	1	0	hsa-miR-30a		NM_198887	-0.115166	1	1	hsa-miR-155
NM_016463	-0.215671	1	0	hsa-miR-1		NM_144497	-0.011166	1	1	hsa-miR-1		NM_002273	0.148721	1	0	hsa-miR-30a		NM_004719	0.0311498	1	1	hsa-miR-155
NM_032997	-0.152837	1	0	hsa-miR-1		NM_013325	0.0231259	1	1	hsa-miR-1		NM_006013	-0.0214797	1	0	hsa-miR-30a		NM_001961	-0.0756011	1	1	hsa-miR-155
NM_138447	-0.028288	1	0	hsa-miR-1		NM_018294	-0.0409371	1	1	hsa-miR-1		NM_001037165	-0.0539454	1	0	hsa-miR-30a		NM_022763	-0.595313	1	1	hsa-miR-155
NM_003980	0.226368	1	0	hsa-miR-1		NM_016324	0.300535	1	1	hsa-miR-1		NM_021824	0.299951	1	0	hsa-miR-30a		NM_001099952	-0.12499	1	2	hsa-miR-155
NM_207038	0.0324866	1	0	hsa-miR-1		NM_004235	0.0520504	1	1	hsa-miR-1		NM_001723	-0.228234	1	0	hsa-miR-30a		NM_015180	-0.743472	1	3	hsa-miR-155
NM_001042469	-0.25125	1	0	hsa-miR-1		NM_014904	-1.47647	1	1	hsa-miR-1		NM_016138	-0.0418037	1	0	hsa-miR-30a		NM_006306	0.0292788	1	1	hsa-miR-155
NM_178042	-0.166135	1	0	hsa-miR-1		NM_005255	-0.340248	1	2	hsa-miR-1		NM_003470	0.0319019	1	0	hsa-miR-30a		NM_015577	-0.761881	1	1	hsa-miR-155
NM_024086	-0.184885	1	0	hsa-miR-1		NM_015577	0.192972	1	1	hsa-miR-1		NM_016071	0.127652	1	0	hsa-miR-30a		NM_018151	-0.24123	1	4	hsa-miR-155
NM_024300	0.234146	1	0	hsa-miR-1		NM_182493	-0.276871	1	2	hsa-miR-1		NM_003292	-0.0216219	1	0	hsa-miR-30a		NM_001081640	-0.260146	1	3	hsa-miR-155
NM_016510	-0.12369	1	0	hsa-miR-1		NM_032436	-0.484158	1	1	hsa-miR-1		NM_033109	-0.0648829	1	0	hsa-miR-30a		NM_033631	-0.434348	1	2	hsa-miR-155
NM_002556	0.0475812	1	0	hsa-miR-1		NM_006852	0.0183025	1	2	hsa-miR-1		NM_003101	-0.127105	1	0	hsa-miR-30a		NM_001007067	-1.35304	1	1	hsa-miR-155
NM_032466	-0.0624755	1	0	hsa-miR-1		NM_014758	0.26253	1	2	hsa-miR-1		NM_005112	0.0914791	1	0	hsa-miR-30a		NM_012426	0.148897	1	1	hsa-miR-155
NM_207435	0.187534	1	0	hsa-miR-1		NM_024940	0.173364	1	1	hsa-miR-1		NM_012316	0.00160228	1	0	hsa-miR-30a		NM_145261	-0.705049	1	1	hsa-miR-155
NM_001018137	-0.0123572	1	0	hsa-miR-1		NM_014956	-0.153465	1	2	hsa-miR-1		NM_078471	-0.0852887	1	0	hsa-miR-30a		NM_017423	-0.0890913	1	3	hsa-miR-155
NM_003898	-0.0837446	1	0	hsa-miR-1		NM_133502	0.300535	1	2	hsa-miR-1		NM_152716	0.085711	1	0	hsa-miR-30a		NM_001040020	-0.193456	1	1	hsa-miR-155
NM_024780	0.0461473	1	0	hsa-miR-1		NM_000875	0.146261	1	2	hsa-miR-1		NM_017952	-0.0444641	1	0	hsa-miR-30a		NM_003257	-0.238298	1	1	hsa-miR-155
NM_032565	-0.971504	1	0	hsa-miR-1		NM_144726	-0.207861	1	1	hsa-miR-1		NM_005898	0.0204575	1	0	hsa-miR-30a		NM_017892	-0.0395596	1	2	hsa-miR-155
NM_001086521	0.193758	1	0	hsa-miR-1		NM_181492	0.271517	1	1	hsa-miR-1		NM_002227	-0.116897	1	0	hsa-miR-30a		NM_198551	-0.0732718	1	2	hsa-miR-155
NM_080423	0.137498	1	0	hsa-miR-1		NM_001083589	-1.3634	1	1	hsa-miR-1		NM_002156	-0.0143553	1	0	hsa-miR-30a		NM_020738	-0.0869196	1	1	hsa-miR-155
NM_002792	0.155071	1	0	hsa-miR-1		NM_024843	0.103167	1	1	hsa-miR-1		NM_006640	0.00471087	1	0	hsa-miR-30a		NM_152758	-0.0533894	1	2	hsa-miR-155
NM_172171	-0.108964	1	0	hsa-miR-1		NM_022081	-0.594012	1	2	hsa-miR-1		NM_004987	-0.116099	1	0	hsa-miR-30a		NM_182691	-0.196481	1	1	hsa-miR-155
NM_181865	-0.180519	1	0	hsa-miR-1		NM_006895	-0.0871737	1	1	hsa-miR-1		NM_018834	0.075292	1	0	hsa-miR-30a		NM_012223	-0.167486	1	2	hsa-miR-155
NM_001044390	-0.109782	1	0	hsa-miR-1		NM_182758	0.168061	1	2	hsa-miR-1		NM_014203	-0.440633	1	0	hsa-miR-30a		NM_003899	-0.092884	1	1	hsa-miR-155
NM_138368	-0.46089	1	0	hsa-miR-1		NM_177438	-0.368648	1	2	hsa-miR-1		NM_001002009	-0.504163	1	0	hsa-miR-30a		NM_001079673	0.470189	1	1	hsa-miR-155
NM_004371	0.0808038	1	0	hsa-miR-1		NM_004385	0.15105	1	4	hsa-miR-1		NM_001080779	0.166632	1	0	hsa-miR-30a		NM_033198	0.0795847	1	1	hsa-miR-155
NM_052913	0.194526	1	0	hsa-miR-1		NM_002270	-0.25882	1	1	hsa-miR-1		NM_003017	-0.0156403	1	0	hsa-miR-30a		NM_001042749	-0.204516	1	1	hsa-miR-155
NM_001077498	0.231489	1	0	hsa-miR-1		NM_152829	-0.303982	1	1	hsa-miR-1		NM_015323	-0.117695	1	0	hsa-miR-30a		NM_181783	-0.275126	1	3	hsa-miR-155
NM_177452	0.490703	1	0	hsa-miR-1		NM_033139	0.023544	1	1	hsa-miR-1		NM_199129	0.46907	1	0	hsa-miR-30a		NM_001008938	-0.332851	1	3	hsa-miR-155
NM_001002812	-0.0997701	1	0	hsa-miR-1		NM_005239	0.398438	1	1	hsa-miR-1		NM_144573	-0.0846086	1	0	hsa-miR-30a		NM_000028	-0.234256	1	3	hsa-miR-155
NM_004082	-0.231801	1	0	hsa-miR-1		NM_015198	-0.101194	1	2	hsa-miR-1		NM_001100389	-0.272143	1	0	hsa-miR-30a		NM_012416	0.354723	1	1	hsa-miR-155
NM_005682	0.0253176	1	0	hsa-miR-1		NM_001690	-1.20271	1	1	hsa-miR-1		NM_000801	0.0454761	1	0	hsa-miR-30a		NM_024917	-0.0954519	1	1	hsa-miR-155
NM_003073	-0.691791	1	0	hsa-miR-1		NM_001085465	-0.00129089	1	1	hsa-miR-1		NM_000696	0.235705	1	0	hsa-miR-30a		NM_006717	-0.560519	1	1	hsa-miR-155
NM_006155	-0.455534	1	0	hsa-miR-1		NM_181715	-0.068217	1	1	hsa-miR-1		NM_004040	0.588552	1	0	hsa-miR-16		NM_002032	-0.00187429	1	1	hsa-miR-155
NM_032457	-0.0303077	1	0	hsa-miR-1		NM_020859	0.356561	1	7	hsa-miR-1		NM_018462	0.0743195	1	0	hsa-miR-16		NM_002796	0.177082	1	1	hsa-miR-155
NM_001146	-0.457752	1	0	hsa-miR-1		NM_001654	0.00745696	1	1	hsa-miR-1		NM_012460	-0.0672257	1	0	hsa-miR-16		NM_001037165	-0.402831	1	1	hsa-miR-155
NM_001031681	0.30636	1	0	hsa-miR-1		NM_005502	0.726467	1	2	hsa-miR-1		NM_021154	-1.02574	1	0	hsa-miR-16		NM_007364	0.326588	1	1	hsa-miR-155
NM_147777	0.0495915	1	0	hsa-miR-1		NM_201599	0.0470895	1	2	hsa-miR-1		NM_019594	0.436432	1	0	hsa-miR-16		NM_020765	-0.329525	1	1	hsa-miR-155
NM_001013663	0.0305397	1	0	hsa-miR-1		NM_014798	0.0246033	1	1	hsa-miR-1		NM_000310	-0.564427	1	0	hsa-miR-16		NM_001033925	-0.11023	1	1	hsa-miR-155
NM_182772	0.113925	1	0	hsa-miR-1		NM_207171	0.0502866	1	1	hsa-miR-1		NM_002669	-0.332851	1	0	hsa-miR-16		NM_015360	-0.266157	1	2	hsa-miR-155
NM_152705	-0.13193	1	0	hsa-miR-1		NM_175069	0.187927	1	1	hsa-miR-1		NM_002452	-0.024887	1	0	hsa-miR-16		NM_181501	-0.119821	1	2	hsa-miR-155
NM_005066	-0.0854517	1	0	hsa-miR-1		NM_022754	-0.399589	1	1	hsa-miR-1		NM_004866	0.0454017	1	0	hsa-miR-16		NM_032217	-0.130667	1	3	hsa-miR-155
NM_000618	0.282226	1	0	hsa-miR-1		NM_000391	0.100646	1	1	hsa-miR-1		NM_014604	0.285038	1	0	hsa-miR-16		NM_015565	-0.292782	1	2	hsa-miR-155
NM_002648	0.0446819	1	0	hsa-miR-1		NM_002156	-0.279363	1	1	hsa-miR-1		NM_006023	-0.298541	1	0	hsa-miR-16		NM_024612	-1.54923	1	1	hsa-miR-155
NM_001082968	0.43806	1	0	hsa-miR-1		NM_000788	-0.0760102	1	1	hsa-miR-1		NM_003016	0.0245019	1	0	hsa-miR-16		NM_020918	-0.251689	1	1	hsa-miR-155
NM_133509	0.789857	1	0	hsa-miR-1		NM_015326	-0.861385	1	1	hsa-miR-1		NM_013354	-0.291839	1	0	hsa-miR-16		NM_001357	-0.108759	1	2	hsa-miR-155
NM_181889	-0.0385149	1	0	hsa-miR-1		NM_001077484	0.134672	1	1	hsa-miR-1		NM_016059	-0.0648829	1	0	hsa-miR-16		NM_015295	-0.0699771	1	1	hsa-miR-155
NM_001098268	0.0604374	1	0	hsa-miR-1		NM_001002800	-0.151131	1	2	hsa-miR-1		NM_016072	-0.357045	1	0	hsa-miR-16		NM_000696	-0.235727	1	1	hsa-miR-155
NM_001097634	-0.326565	1	0	hsa-miR-1		NM_005496	-0.151131	1	2	hsa-miR-1		NM_022343	0.874005	1	0	hsa-miR-16		NM_000527	-0.307079	1	1	hsa-let-7b
NM_022037	-0.0298793	1	0	hsa-miR-1		NM_014871	0.122407	1	3	hsa-miR-1		NM_016199	0.0308403	1	0	hsa-miR-16		NM_001273	-0.195348	1	1	hsa-let-7b
NM_006077	0.218203	1	0	hsa-miR-1		NM_032819	-0.122196	1	1	hsa-miR-1		NM_006347	-0.0526941	1	0	hsa-miR-16		NM_006197	0.633636	1	1	hsa-let-7b
NM_001802	0.163419	1	0	hsa-miR-1		NM_003324	0.260312	1	1	hsa-miR-1		NM_006407	0.0885462	1	0	hsa-miR-16		NM_001007269	-0.402395	1	1	hsa-let-7b
NM_005519	-0.414033	1	0	hsa-miR-1		NM_005630	0.911012	1	1	hsa-miR-1		NM_001011513	-0.317883	1	0	hsa-miR-16		NM_001017973	0.00884191	1	1	hsa-let-7b
NM_018407	-0.0724076	1	0	hsa-miR-1		NM_001017423	-0.0801344	1	1	hsa-miR-1		NM_016277	0.542668	1	0	hsa-miR-16		NM_002372	-0.0024505	1	1	hsa-let-7b
NM_182771	0.113925	1	0	hsa-miR-1		NM_002631	-0.470823	1	3	hsa-miR-1		NM_002715	-0.131721	1	0	hsa-miR-16		NM_001918	0.0174463	1	1	hsa-let-7b
NM_194458	0.0933132	1	0	hsa-miR-1		NM_004716	0.10725	1	1	hsa-miR-1		NM_019887	-0.494057	1	0	hsa-miR-16		NM_001039590	0.0380211	1	2	hsa-let-7b
NM_001018006	0.0980389	1	0	hsa-miR-1		NM_001005354	-0.0177811	1	1	hsa-miR-1		NM_016395	0.131313	1	0	hsa-miR-16		NM_014706	0.0847621	1	1	hsa-let-7b
NM_002607	-0.389355	1	0	hsa-miR-1		NM_002568	-0.200664	1	1	hsa-miR-1		NM_006112	0.139792	1	0	hsa-miR-16		NM_006178	-0.113967	1	1	hsa-let-7b
NM_182685	0.0662949	1	0	hsa-miR-1		NM_006904	-0.0795706	1	2	hsa-miR-1		NM_016467	0.252793	1	0	hsa-miR-16		NM_001693	0.131155	1	2	hsa-let-7b
NM_152787	-0.611777	1	0	hsa-miR-1		NM_145693	0.711836	1	2	hsa-miR-1		NM_021183	0.0873808	1	0	hsa-miR-16		NM_016306	0.0665029	1	1	hsa-let-7b
NM_145115	-0.0893214	1	0	hsa-miR-1		NM_001080517	-0.00402949	1	2	hsa-miR-1		NM_005796	2.86103	1	0	hsa-miR-16		NM_004996	-0.394734	1	3	hsa-let-7b
NM_002130	0.00902599	1	0	hsa-miR-1		NM_001048194	-0.165579	1	1	hsa-miR-1		NM_017444	0.139633	1	0	hsa-miR-16		NM_016323	0.184916	1	1	hsa-let-7b
NM_014876	-0.0505597	1	0	hsa-miR-1		NM_201592	-0.217991	1	1	hsa-miR-1		NM_001079862	0.279564	1	0	hsa-miR-16		NM_005909	0.0689827	1	1	hsa-let-7b
NM_005090	-0.0891569	1	0	hsa-miR-1		NM_148909	0.34077	1	1	hsa-miR-1		NM_020664	0.308305	1	0	hsa-miR-16		NM_001081559	-0.176195	1	1	hsa-let-7b
NM_013952	0.0668127	1	0	hsa-miR-1		NM_033239	-0.203057	1	1	hsa-miR-1		NM_001014764	-0.261952	1	0	hsa-miR-16		NM_014331	0.259254	1	1	hsa-let-7b
NM_016310	0.0843805	1	0	hsa-miR-1		NM_021090	0.0554951	1	2	hsa-miR-1		NM_003825	0.707784	1	0	hsa-miR-16		NM_178014	0.0847162	1	1	hsa-let-7b
NM_053031	0.3003	1	0	hsa-miR-1		NM_003560	-0.094377	1	2	hsa-miR-1		NM_014754	-0.0183493	1	0	hsa-miR-16		NM_002451	0.0607584	1	1	hsa-let-7b
NM_018026	0.114207	1	0	hsa-miR-1		NM_015158	0.217145	1	1	hsa-miR-1		NM_006499	-0.0211954	1	0	hsa-miR-16		NM_002076	0.248039	1	1	hsa-let-7b
NM_014313	0.0600421	1	0	hsa-miR-1		NM_001018089	-0.00517807	1	1	hsa-miR-1		NM_012428	-0.170694	1	0	hsa-miR-16		NM_002268	-0.0680516	1	1	hsa-let-7b
NM_013992	0.0668127	1	0	hsa-miR-1		NM_001085464	-0.00129089	1	1	hsa-miR-1		NM_006805	0.208044	1	0	hsa-miR-16		NM_022497	-0.162983	1	1	hsa-let-7b
NM_001025434	0.0185252	1	0	hsa-miR-1		NM_020784	-0.0795567	1	1	hsa-miR-1		NM_000687	-0.173767	1	0	hsa-miR-16		NM_024295	-0.000865357	1	1	hsa-let-7b
NM_006320	0.591845	1	0	hsa-miR-1		NM_153682	0.440955	1	1	hsa-miR-1		NM_003769	0.196029	1	0	hsa-miR-16		NM_003590	-0.206268	1	1	hsa-let-7b
NM_024511	0.485438	1	0	hsa-miR-1		NM_001079809	-0.22595	1	1	hsa-miR-1		NM_001039465	-0.113034	1	0	hsa-miR-16		NM_005858	-0.48944	1	1	hsa-let-7b
NM_001005386	-0.25933	1	0	hsa-miR-1		NM_014663	-0.441628	1	1	hsa-miR-1		NM_002721	-0.415542	1	0	hsa-miR-16		NM_001627	0.00452272	1	1	hsa-let-7b
NM_198969	-0.166766	1	0	hsa-miR-1		NM_003954	0.212812	1	1	hsa-miR-1		NM_003681	0.240929	1	0	hsa-miR-16		NM_006145	-0.0848807	1	1	hsa-let-7b
NM_014321	-0.079975	1	0	hsa-miR-1		NM_199188	-0.0140593	1	1	hsa-miR-1		NM_007065	0.0113262	1	0	hsa-miR-16		NM_012425	0.1386	1	1	hsa-let-7b
NM_052950	0.183168	1	0	hsa-miR-1		NM_198437	-0.658278	1	2	hsa-miR-1		NM_003093	-0.0336521	1	0	hsa-miR-16		NM_006363	-0.233643	1	1	hsa-let-7b
NM_004398	0.125373	1	0	hsa-miR-1		NM_133433	-0.0645628	1	3	hsa-miR-1		NM_006819	-0.37529	1	0	hsa-miR-16		NM_012318	-0.188781	1	2	hsa-let-7b
NM_198225	0.354965	1	0	hsa-miR-1		NM_001098414	-0.164863	1	2	hsa-miR-1		NM_000387	0.058473	1	0	hsa-miR-16		NM_004090	0.53822	1	1	hsa-let-7b
NM_001043353	-0.474327	1	0	hsa-miR-1		NM_016004	-0.886089	1	1	hsa-miR-1		NM_001008491	0.217659	1	0	hsa-miR-16		NM_001287	-0.121281	1	1	hsa-let-7b
NM_003720	-0.112948	1	0	hsa-miR-1		NM_183419	0.194637	1	1	hsa-miR-1		NM_022170	0.0222878	1	0	hsa-miR-16		NM_004431	0.0297795	1	1	hsa-let-7b
NM_001042468	-0.25125	1	0	hsa-miR-1		NM_032124	0.197659	1	1	hsa-miR-1		NM_001002762	-0.127897	1	0	hsa-miR-16		NM_001001323	-0.0216219	1	2	hsa-let-7b
NM_033107	0.0830959	1	0	hsa-miR-1		NM_015026	-0.0506128	1	3	hsa-miR-1		NM_003162	0.555799	1	0	hsa-miR-16		NM_014038	-0.346645	1	1	hsa-let-7b
NM_002149	-0.200464	1	0	hsa-miR-1		NM_004215	0.0533296	1	1	hsa-miR-1		NM_001219	0.0262785	1	0	hsa-miR-16		NM_003980	-0.205267	1	1	hsa-let-7b
NM_004527	0.034805	1	0	hsa-miR-1		NM_033632	-0.123989	1	1	hsa-miR-1		NM_017801	0.0126064	1	0	hsa-miR-16		NM_001077484	-0.336055	1	1	hsa-let-7b
NM_017491	-0.3531	1	0	hsa-miR-1		NM_052947	0.0828635	1	2	hsa-miR-1		NM_012124	-0.869635	1	0	hsa-miR-16		NM_018165	0.132863	1	2	hsa-let-7b
NM_016827	-0.0315759	1	0	hsa-miR-1		NM_006663	0.228346	1	2	hsa-miR-1		NM_004728	-0.336626	1	0	hsa-miR-16		NM_017527	-0.0809305	1	1	hsa-let-7b
NM_005190	-0.085931	1	0	hsa-miR-1		NM_006513	0.261909	1	1	hsa-miR-1		NM_020150	0.150609	1	0	hsa-miR-16		NM_004922	-0.170053	1	1	hsa-let-7b
NM_015470	0.0790538	1	0	hsa-miR-1		NM_005647	-0.30548	1	1	hsa-miR-1		NM_005792	0.172506	1	0	hsa-miR-16		NM_015836	-0.257493	1	1	hsa-let-7b
NM_001044387	0.281981	1	0	hsa-miR-1		NM_182314	0.319839	1	2	hsa-miR-1		NM_001483	0.342762	1	0	hsa-miR-16		NM_015891	0.106218	1	1	hsa-let-7b
NM_018130	-0.226998	1	0	hsa-miR-1		NM_198434	-0.658278	1	2	hsa-miR-1		NM_004860	-0.0285692	1	0	hsa-miR-16		NM_001126	-0.0847446	1	1	hsa-let-7b
NM_018184	0.248521	1	0	hsa-miR-1		NM_153686	-0.326573	1	1	hsa-miR-1		NM_004251	0.284915	1	0	hsa-miR-16		NM_006802	-0.000432744	1	2	hsa-let-7b
NM_001010883	-0.513259	1	0	hsa-miR-1		NM_006375	0.319839	1	2	hsa-miR-1		NM_017841	-0.35095	1	0	hsa-miR-16		NM_001014812	-0.823097	1	1	hsa-let-7b
NM_130781	0.380979	1	0	hsa-miR-1		NM_006636	-0.0863708	1	1	hsa-miR-1		NM_001005353	-0.0992279	1	0	hsa-miR-16		NM_012095	-0.173255	1	1	hsa-let-7b
NM_016500	0.115706	1	0	hsa-miR-1		NM_015335	0.0678597	1	5	hsa-miR-1		NM_002740	0.142162	1	0	hsa-miR-16		NM_018032	-0.0812033	1	1	hsa-let-7b
NM_005507	-0.135243	1	0	hsa-miR-1		NM_016315	-0.0492305	1	1	hsa-miR-1		NM_014765	-0.165944	1	0	hsa-miR-16		NM_022365	-0.325847	1	1	hsa-let-7b
NM_021218	-0.410816	1	0	hsa-miR-1		NM_012120	-0.0800713	1	1	hsa-miR-1		NM_005271	-0.189413	1	0	hsa-miR-16		NM_000097	-0.157949	1	1	hsa-let-7b
NM_007032	0.255451	1	0	hsa-miR-1		NM_001083621	-0.329359	1	3	hsa-miR-1		NM_012425	0.378907	1	0	hsa-miR-16		NM_030789	0.00333648	1	1	hsa-let-7b
NM_175913	0.501614	1	0	hsa-miR-1		NM_016284	-0.0529763	1	5	hsa-miR-1		NM_002634	0.0451783	1	0	hsa-miR-16		NM_133493	0.00837748	1	1	hsa-let-7b
NM_001514	0.0142988	1	0	hsa-miR-1		NM_015939	0.0384016	1	1	hsa-miR-1		NM_001665	-0.0443242	1	0	hsa-miR-16		NM_133471	0.681585	1	1	hsa-let-7b
NM_009585	-0.164945	1	0	hsa-miR-1		NM_001077441	-0.154074	1	1	hsa-miR-1		NM_003172	0.239055	1	0	hsa-miR-16		NM_001081550	-0.0610158	1	1	hsa-let-7b
NM_003255	-0.0857991	1	0	hsa-miR-1		NM_001015885	-0.0418683	1	1	hsa-miR-1		NM_006826	-0.0154976	1	0	hsa-miR-16		NM_030920	-0.309293	1	1	hsa-let-7b
NM_016332	-0.314223	1	0	hsa-miR-1		NM_003211	-0.493223	1	1	hsa-miR-1		NM_001009570	-0.120883	1	0	hsa-miR-16		NM_175907	-0.241718	1	1	hsa-let-7b
NM_003094	0.191646	1	0	hsa-miR-1		NM_016569	0.199381	1	1	hsa-miR-1		NM_004622	0.754918	1	0	hsa-miR-16		NM_014230	0.0448658	1	1	hsa-let-7b
NM_172207	-0.0859606	1	0	hsa-miR-1		NM_024656	-0.449869	1	1	hsa-miR-1		NM_005746	-0.441483	1	0	hsa-miR-16		NM_198963	-0.635336	1	2	hsa-let-7b
NM_006546	-0.0487681	1	0	hsa-miR-1		NM_007200	0.0530863	1	1	hsa-miR-1		NM_018200	0.237898	1	0	hsa-miR-16		NM_018387	-0.00302648	1	1	hsa-let-7b
NM_015891	-0.170241	1	0	hsa-miR-1		NM_213618	0.14583	1	5	hsa-miR-1		NM_018238	-0.372729	1	0	hsa-miR-16		NM_015446	-0.294312	1	1	hsa-let-7b
NM_145102	0.0650231	1	0	hsa-miR-1		NM_153259	0.0787043	1	1	hsa-miR-1		NM_018243	0.277919	1	0	hsa-miR-16		NM_013390	-0.461948	1	5	hsa-let-7b
NM_001080792	-0.221612	1	0	hsa-miR-1		NM_033133	0.151029	1	1	hsa-miR-1		NM_018362	-0.196103	1	0	hsa-miR-16		NM_173810	-0.556895	1	2	hsa-let-7b
NM_130473	0.0137877	1	0	hsa-miR-1		NM_007175	0.430092	1	1	hsa-miR-1		NM_033281	0.126927	1	0	hsa-miR-16		NM_001031695	-0.394185	1	1	hsa-let-7b
NM_016231	0.141597	1	0	hsa-miR-1		NM_207660	-0.0557492	1	1	hsa-miR-1		NM_005638	0.122099	1	0	hsa-miR-16		NM_000944	-0.115832	1	1	hsa-let-7b
NM_033631	-0.0311256	1	0	hsa-miR-1		NM_001040456	-0.280434	1	1	hsa-miR-1		NM_004462	0.230584	1	0	hsa-miR-16		NM_003312	-0.261952	1	2	hsa-let-7b
NM_001079907	0.13142	1	0	hsa-miR-1		NM_007300	-0.129741	1	1	hsa-miR-1		NM_004494	0.39388	1	0	hsa-miR-16		NM_005374	-0.125122	1	1	hsa-let-7b
NM_152222	-0.126761	1	0	hsa-miR-1		NM_145802	-0.205105	1	1	hsa-miR-1		NM_003347	0.152677	1	0	hsa-miR-16		NM_014889	-0.0471195	1	1	hsa-let-7b
NM_015959	0.022915	1	0	hsa-miR-1		NM_020922	-0.176317	1	4	hsa-miR-1		NM_005339	-0.154324	1	0	hsa-miR-16		NM_001001433	0.0582626	1	1	hsa-let-7b
NM_207380	0.193012	1	0	hsa-miR-1		NM_007297	-0.129741	1	1	hsa-miR-1		NM_000100	0.0649477	1	0	hsa-miR-16		NM_024896	0.079097	1	1	hsa-let-7b
NM_138730	-0.226558	1	0	hsa-miR-1		NM_006054	-0.0301449	1	1	hsa-miR-1		NM_003488	-0.125254	1	0	hsa-miR-16		NM_001527	0.100005	1	1	hsa-let-7b
NM_032730	0.129318	1	0	hsa-miR-1		NM_002860	-0.0801344	1	1	hsa-miR-1		NM_001388	0.288364	1	0	hsa-miR-16		NM_001905	-0.326537	1	1	hsa-let-7b
NM_203382	-0.444275	1	0	hsa-miR-1		NM_138927	0.0191437	1	1	hsa-miR-1		NM_005159	0.0275132	1	0	hsa-miR-16		NM_014666	-0.146655	1	1	hsa-let-7b
NM_001040655	-0.0325392	1	0	hsa-miR-1		NM_004117	-0.219499	1	1	hsa-miR-1		NM_001077484	-1.00288	1	0	hsa-miR-16		NM_002296	-0.290896	1	1	hsa-let-7b
NM_005866	0.0820045	1	0	hsa-miR-1		NM_015100	0.0502866	1	1	hsa-miR-1		NM_016530	0.907251	1	0	hsa-miR-16		NM_004035	-0.1149	1	1	hsa-let-7b
NM_024565	0.212886	1	0	hsa-miR-1		NM_002639	-0.270156	1	1	hsa-miR-1		NM_020198	-0.0647449	1	0	hsa-miR-16		NM_000610	0.0604123	1	1	hsa-let-7b
NM_181746	-0.420557	1	0	hsa-miR-1		NM_018206	-0.0983326	1	1	hsa-miR-1		NM_014402	0.109312	1	0	hsa-miR-16		NM_003600	-0.338909	1	1	hsa-let-7b
NM_172170	-0.108964	1	0	hsa-miR-1		NM_152373	0.141882	1	2	hsa-miR-1		NM_000094	-0.165687	1	0	hsa-miR-16		NM_015275	0.21103	1	2	hsa-let-7b
NM_005010	0.0687733	1	0	hsa-miR-1		NM_005277	-0.217991	1	1	hsa-miR-1		NM_001007098	0.322487	1	0	hsa-miR-16		NM_021928	-0.416407	1	1	hsa-let-7b
NM_001020821	0.0405169	1	0	hsa-miR-1		NM_015889	-0.137215	1	1	hsa-miR-1		NM_006136	0.157319	1	0	hsa-miR-16		NM_032121	0.0923709	1	1	hsa-let-7b
NM_003792	0.42754	1	0	hsa-miR-1		NM_004892	-0.0742582	1	1	hsa-miR-1		NM_002074	0.164383	1	0	hsa-miR-16		NM_001419	0.0689221	1	1	hsa-let-7b
NM_183013	0.113925	1	0	hsa-miR-1		NM_100264	-0.0293776	1	1	hsa-miR-1		NM_015891	0.303614	1	0	hsa-miR-16		NM_001846	0.351811	1	1	hsa-let-7b
NM_022786	0.17486	1	0	hsa-miR-1		NM_016940	-0.231277	1	2	hsa-miR-1		NM_005702	0.0614959	1	0	hsa-miR-16		NM_014827	-0.234256	1	1	hsa-let-7b
NM_020159	-0.0683039	1	0	hsa-miR-1		NM_015062	-0.13106	1	3	hsa-miR-1		NM_007108	0.195963	1	0	hsa-miR-16		NM_003257	-0.0392788	1	1	hsa-let-7b
NM_203297	0.310836	1	0	hsa-miR-1		NM_002655	0.363059	1	1	hsa-miR-1		NM_001018676	-0.22404	1	0	hsa-miR-16		NM_012343	-0.0354832	1	2	hsa-let-7b
NM_004808	0.344779	1	0	hsa-miR-1		NM_001083914	-0.472078	1	1	hsa-miR-1		NM_001003790	-0.551688	1	0	hsa-miR-16		NM_015045	0.229196	1	1	hsa-let-7b
NM_079834	-0.0580924	1	0	hsa-miR-1		NM_001042603	-0.173516	1	1	hsa-miR-1		NM_003340	0.0260582	1	0	hsa-miR-16		NM_014329	-0.18574	1	1	hsa-let-7b
NM_030807	0.115141	1	0	hsa-miR-1		NM_014246	-0.0346932	1	1	hsa-miR-1		NM_014763	-0.0594937	1	0	hsa-miR-16		NM_002451	0.284634	1	1	hsa-let-7b
NM_030925	-0.0907627	1	0	hsa-miR-1		NM_001003945	0.278982	1	1	hsa-miR-1		NM_001014437	0.107042	1	0	hsa-miR-16		NM_001077198	-0.355129	1	1	hsa-let-7b
NM_024680	-0.401203	1	0	hsa-miR-1		NM_001658	0.135811	1	1	hsa-miR-1		NM_000945	0.138537	1	0	hsa-miR-16		NM_005682	-0.990592	1	1	hsa-let-7b
NM_020924	0.211721	1	0	hsa-miR-1		NM_014435	-0.0141784	1	1	hsa-miR-1		NM_001968	-0.808179	1	0	hsa-miR-16		NM_014976	-0.399226	1	1	hsa-let-7b
NM_020792	0.0388835	1	0	hsa-miR-1		NM_001042412	0.0771791	1	2	hsa-miR-1		NM_021734	-0.190172	1	0	hsa-miR-16		NM_015100	-0.149389	1	1	hsa-let-7b
NM_207662	-0.0557492	1	0	hsa-miR-1		NM_015272	-0.319341	1	1	hsa-miR-1		NM_001387	0.249308	1	0	hsa-miR-16		NM_021914	0.0606681	1	1	hsa-let-7b
NM_003104	-0.0545095	1	0	hsa-miR-1		NM_133334	-0.31506	1	1	hsa-miR-1		NM_005082	0.155711	1	0	hsa-miR-16		NM_014014	0.0234751	1	2	hsa-let-7b
NM_198218	-0.0865393	1	0	hsa-miR-1		NM_024939	-0.230143	1	1	hsa-miR-1		NM_007085	0.183736	1	0	hsa-miR-16		NM_181783	-0.372729	1	1	hsa-let-7b
NM_198275	0.373891	1	0	hsa-miR-1		NM_003934	-0.00911944	1	1	hsa-miR-1		NM_004604	-0.466236	1	0	hsa-miR-16		NM_024874	-0.0381552	1	1	hsa-let-7b
NM_080792	0.350471	1	0	hsa-miR-1		NM_001407	0.0190633	1	2	hsa-miR-1		NM_004699	0.383304	1	0	hsa-miR-16		NM_005057	-0.0614306	1	1	hsa-let-7b
NM_019625	-0.331756	1	0	hsa-miR-1		NM_014183	0.0271119	1	1	hsa-miR-1		NM_004397	0.129387	1	0	hsa-miR-16		NM_032228	-0.15056	1	1	hsa-let-7b
NM_015134	-0.0511653	1	0	hsa-miR-1		NM_003068	-0.509199	1	1	hsa-miR-1		NM_012111	-0.0353424	1	0	hsa-miR-16		NM_000028	-0.265797	1	1	hsa-let-7b
NM_175609	0.156182	1	0	hsa-miR-1		NM_004873	-0.331309	1	1	hsa-miR-1		NM_003761	-0.206268	1	0	hsa-miR-16		NM_017746	-0.14509	1	1	hsa-let-7b
NM_003840	-0.0524726	1	0	hsa-miR-1		NM_015509	0.378861	1	1	hsa-miR-1		NM_021970	-0.758303	1	0	hsa-miR-16		NM_024811	-0.0848807	1	3	hsa-let-7b
NM_003655	0.150809	1	0	hsa-miR-1		NM_001007067	-0.0865521	1	1	hsa-miR-1		NM_032302	0.238596	1	0	hsa-miR-16		NM_001931	-0.272382	1	1	hsa-let-7b
NM_001083965	0.257395	1	0	hsa-miR-1		NM_030621	-0.368648	1	2	hsa-miR-1		NM_005880	-0.241962	1	0	hsa-miR-16		NM_020750	-0.317651	1	2	hsa-let-7b
NM_017799	-0.264641	1	0	hsa-miR-1		NM_005931	0.0801779	1	1	hsa-miR-1		NM_016046	0.107694	1	0	hsa-miR-16		NM_005868	0.21838	1	1	hsa-let-7b
NM_001001977	0.224578	1	0	hsa-miR-1		NM_004523	-0.115571	1	2	hsa-miR-1		NM_004782	0.265934	1	0	hsa-miR-16		NM_003640	-0.148479	1	1	hsa-let-7b
NM_015140	-0.0937204	1	0	hsa-miR-1		NM_152678	0.125879	1	2	hsa-miR-1		NM_016070	-0.280956	1	0	hsa-miR-16		NM_024940	-0.533862	1	1	hsa-let-7b
NM_001040002	0.034805	1	0	hsa-miR-1		NM_173872	-0.823944	1	1	hsa-miR-1		NM_003345	0.109686	1	0	hsa-miR-16		NM_003074	-0.207768	1	1	hsa-let-7b
NM_017634	0.155622	1	0	hsa-miR-1		NM_021203	0.164425	1	1	hsa-miR-1		NM_006711	-0.15069	1	0	hsa-miR-16		NM_020918	-0.0635029	1	1	hsa-let-7b
NM_199413	0.104059	1	0	hsa-miR-1		NM_014345	0.238781	1	5	hsa-miR-1		NM_138777	-0.458802	1	0	hsa-miR-16		NM_015172	-0.128557	1	3	hsa-let-7b
NM_024836	0.224271	1	0	hsa-miR-1		NM_013397	0.304277	1	1	hsa-miR-1		NM_001006114	0.243438	1	0	hsa-miR-16		NM_001100389	-0.134484	1	1	hsa-let-7b
NM_152237	-0.347157	1	0	hsa-miR-1		NM_001033026	-0.746267	1	1	hsa-miR-1		NM_003901	0.377332	1	0	hsa-miR-16		NM_017780	-1.13659	1	3	hsa-let-7b
NM_012106	-0.250845	1	0	hsa-miR-1		NM_000527	0.235842	1	1	hsa-miR-1		NM_003776	-0.0451634	1	0	hsa-miR-16		NM_005682	-0.687598	1	1	hsa-let-7b
NM_138414	-0.185073	1	0	hsa-miR-1		NM_020802	0.128252	1	1	hsa-miR-1		NM_018170	0.269912	1	0	hsa-miR-16		NM_013390	-0.539531	1	5	hsa-let-7b
NM_032804	0.422422	1	0	hsa-miR-1		NM_001034853	0.222802	1	1	hsa-miR-1		NM_198076	0.239362	1	0	hsa-miR-16		NM_005858	-0.478402	1	1	hsa-let-7b
NM_080876	0	1	0	hsa-miR-1		NM_147175	0.128543	1	1	hsa-miR-1		NM_001040613	0.0591943	1	0	hsa-miR-16		NM_000527	-0.450802	1	1	hsa-let-7b
NM_006082	-0.0692453	1	0	hsa-miR-1		NM_153825	0.0103854	1	1	hsa-miR-1		NM_001031732	-0.181675	1	0	hsa-miR-16		NM_001014812	-0.395721	1	1	hsa-let-7b
NM_145690	-0.451474	1	0	hsa-miR-1		NM_015043	0.131242	1	1	hsa-miR-1		NM_001025356	1.00266	1	0	hsa-miR-16		NM_181783	-0.303109	1	1	hsa-let-7b
NM_152470	-0.0566607	1	0	hsa-miR-1		NM_152703	0.196684	1	3	hsa-miR-1		NM_001283	0.0658383	1	0	hsa-miR-16		NM_014976	-0.297485	1	1	hsa-let-7b
NM_003016	-0.174134	1	0	hsa-miR-1		NM_017972	-0.132921	1	1	hsa-miR-1		NM_024996	-0.70558	1	0	hsa-miR-16		NM_001007269	-0.276556	1	1	hsa-let-7b
NM_001018016	-0.109782	1	0	hsa-miR-1		NM_173084	-0.513442	1	1	hsa-miR-1		NM_004628	0.330701	1	0	hsa-miR-16		NM_175907	-0.248778	1	1	hsa-let-7b
NM_001079537	0.490703	1	0	hsa-miR-1		NM_182914	-0.614509	1	7	hsa-miR-1		NM_001017392	0.162154	1	0	hsa-miR-16		NM_198963	-0.247685	1	2	hsa-let-7b
NM_033360	-0.129475	1	0	hsa-miR-1		NM_198484	-0.164863	1	2	hsa-miR-1		NM_016491	-0.00475305	1	0	hsa-miR-16		NM_014827	-0.243669	1	1	hsa-let-7b
NM_018244	0.174902	1	0	hsa-miR-1		NM_001668	-0.0279983	1	2	hsa-miR-1		NM_030920	0.0959283	1	0	hsa-miR-16		NM_015092	-0.234869	1	1	hsa-let-7b
NM_005433	0.0417584	1	0	hsa-miR-1		NM_003071	-0.192621	1	1	hsa-miR-1		NM_015584	-0.283922	1	0	hsa-miR-16		NM_002268	-0.213129	1	1	hsa-let-7b
NM_007169	-0.261501	1	0	hsa-miR-1		NM_016343	-0.320391	1	1	hsa-miR-1		NM_175907	-0.182946	1	0	hsa-miR-16		NM_003615	-0.203765	1	2	hsa-let-7b
NM_001010924	0.146462	1	0	hsa-miR-1		NM_004403	-0.0821754	1	1	hsa-miR-1		NM_001008388	0.0164828	1	0	hsa-miR-16		NM_032228	-0.1995	1	1	hsa-let-7b
NM_203433	-0.112948	1	0	hsa-miR-1		NM_006128	-0.0574958	1	1	hsa-miR-1		NM_015446	-0.032383	1	0	hsa-miR-16		NM_015565	-0.196733	1	2	hsa-let-7b
NM_016245	-0.154712	1	0	hsa-miR-1		NM_181676	-0.283616	1	1	hsa-miR-1		NM_018209	0.108285	1	0	hsa-miR-16		NM_001931	-0.193456	1	1	hsa-let-7b
NM_001013399	-0.085931	1	0	hsa-miR-1		NM_001003712	-0.0709269	1	1	hsa-miR-1		NM_032310	-0.987685	1	0	hsa-miR-16		NM_018427	-0.193456	1	1	hsa-let-7b
NM_012310	-0.15818	1	0	hsa-miR-1		NM_201568	-0.410547	1	2	hsa-miR-1		NM_080386	0.0334514	1	0	hsa-miR-16		NM_004431	-0.191057	1	1	hsa-let-7b
NM_031417	0.345469	1	0	hsa-miR-1		NM_025054	0.0297873	1	2	hsa-miR-1		NM_002819	0.0627159	1	0	hsa-miR-16		NM_013318	-0.188781	1	1	hsa-let-7b
NM_025151	-0.450733	1	0	hsa-miR-1		NM_020455	-0.228803	1	1	hsa-miR-1		NM_001025105	-0.0507455	1	0	hsa-miR-16		NM_173810	-0.187008	1	2	hsa-let-7b
NM_080797	0.154729	1	0	hsa-miR-1		NM_198433	-0.658278	1	2	hsa-miR-1		NM_032351	-0.0294175	1	0	hsa-miR-16		NM_000097	-0.182311	1	1	hsa-let-7b
NM_152757	-0.0103736	1	0	hsa-miR-1		NM_001002843	-0.228262	1	1	hsa-miR-1		NM_001356	-0.271665	1	0	hsa-miR-16		NM_002296	-0.17479	1	1	hsa-let-7b
NM_024076	-0.114481	1	0	hsa-miR-1		NM_000117	0.169681	1	1	hsa-miR-1		NM_001078166	0.0433634	1	0	hsa-miR-16		NM_001627	-0.172488	1	1	hsa-let-7b
NM_001018070	-0.288968	1	0	hsa-miR-1		NM_024824	-0.0557492	1	1	hsa-miR-1		NM_002136	-0.119555	1	0	hsa-miR-16		NM_002372	-0.166458	1	1	hsa-let-7b
NM_001044723	0.0383351	1	0	hsa-miR-1		NM_018682	-0.318135	1	1	hsa-miR-1		NM_000402	0.010643	1	0	hsa-miR-16		NM_001693	-0.161823	1	2	hsa-let-7b
NM_001033551	0.43806	1	0	hsa-miR-1		NM_001415	-0.197606	1	1	hsa-miR-1		NM_003374	0.0936943	1	0	hsa-miR-16		NM_000028	-0.148999	1	1	hsa-let-7b
NM_206937	0.0604374	1	0	hsa-miR-1		NM_032735	0.0498458	1	2	hsa-miR-1		NM_006701	0.275856	1	0	hsa-miR-16		NM_014666	-0.147567	1	1	hsa-let-7b
NM_001001556	-0.0535143	1	0	hsa-miR-1		NM_152671	0.343699	1	1	hsa-miR-1		NM_005342	0.445735	1	0	hsa-miR-16		NM_014706	-0.140648	1	1	hsa-let-7b
NM_003370	-0.549725	1	0	hsa-miR-1		NM_018028	-0.0215944	1	1	hsa-miR-1		NM_001025	-0.170822	1	0	hsa-miR-16		NM_015026	-0.139731	1	1	hsa-let-7b
NM_001039711	0.0894516	1	0	hsa-miR-1		NM_032408	-0.139664	1	1	hsa-miR-1		NM_014294	-0.0422241	1	0	hsa-miR-16		NM_015172	-0.134221	1	3	hsa-let-7b
NM_001093771	0.13501	1	0	hsa-miR-1		NM_000038	-0.00623862	1	1	hsa-miR-1		NM_001177	0.236181	1	0	hsa-miR-16		NM_006197	-0.132248	1	1	hsa-let-7b
NM_173529	-0.411667	1	0	hsa-miR-1		NM_033420	-0.746267	1	1	hsa-miR-1		NM_002633	0.400016	1	0	hsa-miR-16		NM_014038	-0.13014	1	1	hsa-let-7b
NM_014478	-0.020654	1	0	hsa-miR-1		NM_148905	0.34077	1	1	hsa-miR-1		NM_002764	0.185966	1	0	hsa-miR-16		NM_012318	-0.126444	1	2	hsa-let-7b
NM_001031733	-0.149756	1	0	hsa-miR-1		NM_014990	0.0822378	1	2	hsa-miR-1		NM_018075	0.0861091	1	0	hsa-miR-16		NM_022776	-0.126444	1	2	hsa-let-7b
NM_178507	0.0987321	1	0	hsa-miR-1		NM_178326	0.0231259	1	1	hsa-miR-1		NM_004552	0.0751096	1	0	hsa-miR-16		NM_004090	-0.117961	1	1	hsa-let-7b
NM_144956	-0.709125	1	0	hsa-miR-1		NM_018238	0.150426	1	1	hsa-miR-1		NM_001013	-0.148218	1	0	hsa-miR-16		NM_032856	-0.116099	1	1	hsa-let-7b
NM_004033	-0.251075	1	0	hsa-miR-1		NM_015866	0.0233642	1	1	hsa-miR-1		NM_001363	-0.327112	1	0	hsa-miR-16		NM_016252	-0.115965	1	5	hsa-let-7b
NM_000397	0.270214	1	0	hsa-miR-1		NM_001012732	0.0141032	1	1	hsa-miR-1		NM_001412	-0.0706641	1	0	hsa-miR-16		NM_015306	-0.109026	1	3	hsa-let-7b
NM_032582	0.202639	1	0	hsa-miR-1		NM_000621	0.0919893	1	1	hsa-miR-1		NM_001042550	0.133037	1	0	hsa-miR-16		NM_024295	-0.107822	1	1	hsa-let-7b
NM_130471	0.0137877	1	0	hsa-miR-1		NM_001048198	-0.165579	1	1	hsa-miR-1		NM_000849	0.191327	1	0	hsa-miR-16		NM_001273	-0.100439	1	1	hsa-let-7b
NM_001031812	0.0383351	1	0	hsa-miR-1		NM_030674	0.134672	1	1	hsa-miR-1		NM_006845	-0.365021	1	0	hsa-miR-16		NM_006145	-0.10017	1	1	hsa-let-7b
NM_207309	-0.00714592	1	0	hsa-miR-1		NM_199190	-0.0140593	1	1	hsa-miR-1		NM_003137	-0.264476	1	0	hsa-miR-16		NM_001624	-0.098689	1	1	hsa-let-7b
NM_018231	0.0828684	1	0	hsa-miR-1		NM_007001	0.657926	1	1	hsa-miR-1		NM_020456	-0.0597706	1	0	hsa-miR-16		NM_015446	-0.0961269	1	1	hsa-let-7b
NM_000294	-0.0703494	1	0	hsa-miR-1		NM_024811	-0.00869457	1	1	hsa-miR-1		NM_001098801	0.0507564	1	0	hsa-miR-16		NM_001039590	-0.0954519	1	2	hsa-let-7b
NM_194278	-0.0922175	1	0	hsa-miR-1		NM_017761	-0.0412978	1	1	hsa-miR-1		NM_006306	0.144648	1	0	hsa-miR-16		NM_001905	-0.0919367	1	1	hsa-let-7b
NM_030780	0.159478	1	0	hsa-miR-1		NM_001005743	-0.0877949	1	3	hsa-miR-1		NM_003134	0.380183	1	0	hsa-miR-16		NM_003566	-0.0889557	1	1	hsa-let-7b
NM_006443	-0.128029	1	0	hsa-miR-1		NM_012334	-0.409618	1	2	hsa-miR-1		NM_001084392	0.226763	1	0	hsa-miR-16		NM_006363	-0.088413	1	1	hsa-let-7b
NM_153757	-0.269597	1	0	hsa-miR-1		NM_145290	-0.223982	1	1	hsa-miR-1		NM_012321	0.414576	1	0	hsa-miR-16		NM_004922	-0.0848807	1	1	hsa-let-7b
NM_033023	-0.389355	1	0	hsa-miR-1		NM_032217	-0.160426	1	1	hsa-miR-1		NM_014278	-0.434668	1	0	hsa-miR-16		NM_021928	-0.0836559	1	1	hsa-let-7b
NM_181893	-0.0385149	1	0	hsa-miR-1		NM_015129	-0.205105	1	1	hsa-miR-1		NM_006077	-0.124328	1	0	hsa-miR-16		NM_020750	-0.0809305	1	2	hsa-let-7b
NM_033221	-0.0948186	1	0	hsa-miR-1		NM_014415	-0.104264	1	2	hsa-miR-1		NM_001099668	-0.385928	1	0	hsa-miR-16		NM_004996	-0.0780633	1	3	hsa-let-7b
NM_014157	0.225716	1	0	hsa-miR-1		NM_032012	0.0934739	1	1	hsa-miR-1		NM_006851	0.129481	1	0	hsa-miR-16		NM_001081550	-0.0749164	1	1	hsa-let-7b
NM_080616	-0.224246	1	0	hsa-miR-1		NM_033140	0.023544	1	1	hsa-miR-1		NM_000610	-0.263635	1	0	hsa-miR-16		NM_014329	-0.0749164	1	1	hsa-let-7b
NM_002157	-0.0253256	1	0	hsa-miR-1		NM_012433	-0.431857	1	1	hsa-miR-1		NM_002827	-0.0738202	1	0	hsa-miR-16		NM_001918	-0.0740944	1	1	hsa-let-7b
NM_182721	0.113925	1	0	hsa-miR-1		NM_021982	0.876555	1	2	hsa-miR-1		NM_003090	-0.421048	1	0	hsa-miR-16		NM_001098272	-0.0736832	1	1	hsa-let-7b
NM_032193	0.235192	1	0	hsa-miR-1		NM_014160	-0.00829918	1	1	hsa-miR-1		NM_007269	-0.456911	1	0	hsa-miR-16		NM_015448	-0.0701145	1	1	hsa-let-7b
NM_002040	0.218027	1	0	hsa-miR-1		NM_198837	0.235622	1	5	hsa-miR-1		NM_005777	-0.476019	1	0	hsa-miR-16		NM_030789	-0.0630887	1	1	hsa-let-7b
NM_207113	0.00796109	1	0	hsa-miR-1		NM_014802	-0.23381	1	1	hsa-miR-1		NM_006191	-0.266757	1	0	hsa-miR-16		NM_003590	-0.0575542	1	1	hsa-let-7b
NM_198040	-0.029677	1	0	hsa-miR-1		NM_139321	0.587161	1	1	hsa-miR-1		NM_018126	-0.154713	1	0	hsa-miR-16		NM_003640	-0.0549179	1	1	hsa-let-7b
NM_032351	0.176259	1	0	hsa-miR-1		NM_001008910	0.0950366	1	1	hsa-miR-1		NM_001007067	-0.106482	1	0	hsa-miR-16		NM_000944	-0.0532504	1	1	hsa-let-7b
NM_148173	-0.261501	1	0	hsa-miR-1		NM_080841	0.17609	1	3	hsa-miR-1		NM_015355	-0.190425	1	0	hsa-miR-16		NM_018032	-0.0528332	1	1	hsa-let-7b
NM_001024071	-1.27227	1	0	hsa-miR-1		NM_013341	0.134557	1	1	hsa-miR-1		NM_004323	0.511835	1	0	hsa-miR-16		NM_017746	-0.0492125	1	1	hsa-let-7b
NM_007292	0.110575	1	0	hsa-miR-1		NM_199440	-0.279363	1	1	hsa-miR-1		NM_001419	0.356015	1	0	hsa-miR-16		NM_001846	-0.047678	1	1	hsa-let-7b
NM_001002034	0.0547072	1	0	hsa-miR-1		NM_024546	-0.474945	1	1	hsa-miR-1		NM_133496	0.367341	1	0	hsa-miR-16		NM_014689	-0.045443	1	2	hsa-let-7b
NM_024698	-0.708736	1	0	hsa-miR-1		NM_138391	-0.180072	1	1	hsa-miR-1		NM_006938	0.118492	1	0	hsa-miR-16		NM_006738	-0.0322419	1	3	hsa-let-7b
NM_032367	-0.144471	1	0	hsa-miR-1		NM_016651	-0.395179	1	1	hsa-miR-1		NM_018101	-0.332622	1	0	hsa-miR-16		NM_001527	-0.0297002	1	1	hsa-let-7b
NM_031438	0.602433	1	0	hsa-miR-1		NM_176081	-0.0155674	1	1	hsa-miR-1		NM_005732	0.224284	1	0	hsa-miR-16		NM_012425	-0.0216219	1	1	hsa-let-7b
NM_001042414	-0.119184	1	0	hsa-miR-1		NM_004354	-0.210662	1	1	hsa-miR-1		NM_030800	-0.0924781	1	0	hsa-miR-16		NM_004035	-0.0207689	1	1	hsa-let-7b
NM_018031	-0.132941	1	0	hsa-miR-1		NM_018115	0.146732	1	1	hsa-miR-1		NM_003150	-0.0339339	1	0	hsa-miR-16		NM_001001323	-0.0192037	1	2	hsa-let-7b
NM_030938	-0.246333	1	0	hsa-miR-1		NM_018117	-0.0274473	1	1	hsa-miR-30a		NM_003288	-0.0280033	1	0	hsa-miR-16		NM_001001433	-0.0187766	1	1	hsa-let-7b
NM_004283	0.216112	1	0	hsa-miR-1		NM_004504	-0.130879	1	1	hsa-miR-30a		NM_004539	-0.195096	1	0	hsa-miR-16		NM_133493	-0.0187766	1	1	hsa-let-7b
NM_181524	-0.438696	1	0	hsa-miR-1		NM_015263	0.179019	1	4	hsa-miR-30a		NM_019051	0.0379915	1	0	hsa-miR-16		NM_001126	-0.0166389	1	1	hsa-let-7b
NM_177989	-0.166135	1	0	hsa-miR-1		NM_001032394	0.141673	1	2	hsa-miR-30a		NM_016002	0.182279	1	0	hsa-miR-16		NM_003074	-0.0160684	1	1	hsa-let-7b
NM_199360	-0.101324	1	0	hsa-miR-1		NM_005990	-0.129306	1	1	hsa-miR-30a		NM_006754	-0.438399	1	0	hsa-miR-16		NM_003899	-0.0149265	1	1	hsa-let-7b
NM_004242	-0.226558	1	0	hsa-miR-1		NM_002508	-0.177785	1	1	hsa-miR-30a		NM_001008395	-0.442864	1	0	hsa-miR-16		NM_020964	-0.0130691	1	1	hsa-let-7b
NM_145246	0.0218612	1	0	hsa-miR-1		NM_001010986	0.2026	1	2	hsa-miR-30a		NM_002817	-0.072586	1	0	hsa-miR-16		NM_021914	-0.0104934	1	1	hsa-let-7b
NM_052821	0.0761794	1	0	hsa-miR-1		NM_212476	0.189735	1	3	hsa-miR-30a		NM_001077199	-0.0844725	1	0	hsa-miR-16		NM_006802	-0.00791308	1	2	hsa-let-7b
NM_004384	0.0383351	1	0	hsa-miR-1		NM_015277	-0.238528	1	1	hsa-miR-30a		NM_181716	-0.1125	1	0	hsa-miR-16		NM_024811	0.000865877	1	3	hsa-let-7b
NM_002268	0.0996689	1	0	hsa-miR-1		NM_013262	-0.0359319	1	1	hsa-miR-30a		NM_138809	0.399635	1	0	hsa-miR-16		NM_015906	0.00636187	1	1	hsa-let-7b
NM_002398	-0.052072	1	0	hsa-miR-1		NM_016252	-0.214253	1	2	hsa-miR-30a		NM_001037304	0.237813	1	0	hsa-miR-16		NM_001380	0.00831944	1	1	hsa-let-7b
NM_015041	-0.0050782	1	0	hsa-miR-1		NM_025000	-0.15434	1	1	hsa-miR-30a		NM_003705	-0.109561	1	0	hsa-miR-16		NM_014014	0.00894352	1	2	hsa-let-7b
NM_018195	-0.0572037	1	0	hsa-miR-1		NM_017684	0.0189742	1	3	hsa-miR-30a		NM_198450	0.312061	1	0	hsa-miR-16		NM_003257	0.0110645	1	1	hsa-let-7b
NM_030971	-0.0803797	1	0	hsa-miR-1		NM_013229	0.35911	1	1	hsa-miR-30a		NM_199287	0.225177	1	0	hsa-miR-16		NM_014641	0.0199601	1	2	hsa-let-7b
NM_006026	-0.123831	1	0	hsa-miR-1		NM_022080	0.0729215	1	1	hsa-miR-30a		NM_006251	0.239328	1	0	hsa-miR-16		NM_014230	0.0199893	1	1	hsa-let-7b
NM_173171	-0.389908	1	0	hsa-miR-1		NM_033121	-0.421881	1	1	hsa-miR-30a		NM_001018067	-0.343124	1	0	hsa-miR-16		NM_015453	0.0253385	1	1	hsa-let-7b
NM_015954	0.465842	1	0	hsa-miR-1		NM_016316	-0.128672	1	1	hsa-miR-30a		NM_001970	-0.0321008	1	0	hsa-miR-16		NM_018449	0.0323739	1	3	hsa-let-7b
NM_012137	0.54377	1	0	hsa-miR-1		NM_012408	-0.0814982	1	1	hsa-miR-30a		NM_001157	-0.179893	1	0	hsa-miR-16		NM_000610	0.0350913	1	1	hsa-let-7b
NM_001032287	0.175879	1	0	hsa-miR-1		NM_000645	0	1	3	hsa-miR-30a		NM_032111	0.0394883	1	0	hsa-miR-16		NM_005057	0.0358898	1	1	hsa-let-7b
NM_001081559	0.0375198	1	0	hsa-miR-1		NM_183047	-0.0814982	1	1	hsa-miR-30a		NM_001037637	-0.300299	1	0	hsa-miR-16		NM_015282	0.0359341	1	2	hsa-let-7b
NM_016426	-0.121616	1	0	hsa-miR-1		NM_001009555	-0.853438	1	1	hsa-miR-30a		NM_014362	-0.0352016	1	0	hsa-miR-16		NM_018165	0.0450444	1	2	hsa-let-7b
NM_176814	-0.336761	1	0	hsa-miR-1		NM_005813	0.0330879	1	1	hsa-miR-30a		NM_001025300	-0.355918	1	0	hsa-miR-16		NM_015100	0.0635901	1	1	hsa-let-7b
NM_014569	0.0650231	1	0	hsa-miR-1		NM_004815	0.438011	1	2	hsa-miR-30a		NM_004985	0.373851	1	0	hsa-miR-16		NM_024940	0.0641933	1	1	hsa-let-7b
NM_207628	0.91428	1	0	hsa-miR-1		NM_001008844	0.0271321	1	1	hsa-miR-30a		NM_015962	-0.189413	1	0	hsa-miR-16		NM_014889	0.0665784	1	1	hsa-let-7b
NM_019109	0.0690261	1	0	hsa-miR-1		NM_031461	0.368342	1	1	hsa-miR-30a		NM_006828	-0.195222	1	0	hsa-miR-16		NM_015275	0.0713303	1	2	hsa-let-7b
NM_016028	-0.133947	1	0	hsa-miR-1		NM_172060	-0.12508	1	1	hsa-miR-30a		NM_001033930	-0.155231	1	0	hsa-miR-16		NM_004774	0.0724372	1	1	hsa-let-7b
NM_133487	-0.21565	1	0	hsa-miR-1		NM_000212	0.0673706	1	1	hsa-miR-30a		NM_018198	-0.129349	1	0	hsa-miR-16		NM_005868	0.0742436	1	1	hsa-let-7b
NM_001613	0.423329	1	0	hsa-miR-1		NM_002547	0.252609	1	1	hsa-miR-30a		NM_153260	0.123968	1	0	hsa-miR-16		NM_001017973	0.0747905	1	1	hsa-let-7b
NM_005868	0.0089804	1	0	hsa-miR-1		NM_001042383	-0.052453	1	1	hsa-miR-30a		NM_020312	0.173189	1	0	hsa-miR-16		NM_002451	0.0768584	1	1	hsa-let-7b
NM_019594	-0.856306	1	0	hsa-miR-1		NM_178001	0.0929276	1	1	hsa-miR-30a		NM_001007553	-0.553852	1	0	hsa-miR-16		NM_178014	0.0795238	1	1	hsa-let-7b
NM_004162	0.0113446	1	0	hsa-miR-1		NM_000933	-0.134468	1	1	hsa-miR-30a		NM_032228	-0.0177794	1	0	hsa-miR-16		NM_024896	0.0796457	1	1	hsa-let-7b
NM_182612	0.444098	1	0	hsa-miR-1		NM_145799	0.0897759	1	1	hsa-miR-30a		NM_001007239	0.246224	1	0	hsa-miR-16		NM_001042758	0.0866146	1	2	hsa-let-7b
NM_016240	-0.000202031	1	0	hsa-miR-1		NM_014602	-0.218133	1	1	hsa-miR-30a		NM_018479	-0.00690837	1	0	hsa-miR-16		NM_005700	0.096792	1	1	hsa-let-7b
NM_003483	0.21176	1	0	hsa-miR-1		NM_001037872	-0.128672	1	1	hsa-miR-30a		NM_017547	0.00684014	1	0	hsa-miR-16		NM_001419	0.0987527	1	1	hsa-let-7b
NM_018718	-0.253159	1	0	hsa-miR-1		NM_015058	-0.14128	1	1	hsa-miR-30a		NM_003564	0.123497	1	0	hsa-miR-16		NM_005909	0.102682	1	1	hsa-let-7b
NM_020654	-0.0711834	1	0	hsa-miR-1		NM_001418	-0.00463618	1	1	hsa-miR-30a		NM_006717	0.273518	1	0	hsa-miR-16		NM_012343	0.105101	1	2	hsa-let-7b
NM_001015877	-0.143531	1	0	hsa-miR-1		NM_001002269	0.133008	1	1	hsa-miR-30a		NM_006791	-0.534659	1	0	hsa-miR-16		NM_032121	0.1067	1	1	hsa-let-7b
NM_001044722	0.0383351	1	0	hsa-miR-1		NM_021003	-0.00104502	1	2	hsa-miR-30a		NM_001018104	0.400397	1	0	hsa-miR-16		NM_030920	0.107213	1	1	hsa-let-7b
NM_153332	0.135974	1	0	hsa-miR-1		NM_198889	0.0216754	1	1	hsa-miR-30a		NM_014232	0.364403	1	0	hsa-miR-16		NM_015074	0.142608	1	1	hsa-let-7b
NM_021641	-0.0783905	1	0	hsa-miR-1		NM_000305	0.201329	1	1	hsa-miR-30a		NM_006595	0.335153	1	0	hsa-miR-16		NM_000254	0.143341	1	1	hsa-let-7b
NM_017444	-0.047838	1	0	hsa-miR-1		NM_024612	-0.186067	1	1	hsa-miR-30a		NM_020750	0.0380508	1	0	hsa-miR-16		NM_006178	0.152628	1	1	hsa-let-7b
NM_018976	0.232511	1	0	hsa-miR-1		NM_000876	0.126559	1	2	hsa-miR-30a		NM_012225	0.158188	1	0	hsa-miR-16		NM_003371	0.158542	1	1	hsa-let-7b
NM_130809	0.315882	1	0	hsa-miR-1		NM_001915	-0.160589	1	1	hsa-miR-30a		NM_032731	0.162089	1	0	hsa-miR-16		NM_022459	0.161314	1	4	hsa-let-7b
NM_024852	-0.155373	1	0	hsa-miR-1		NM_015453	0.00490848	1	1	hsa-miR-30a		NM_006234	0.289298	1	0	hsa-miR-16		NM_016306	0.18313	1	1	hsa-let-7b
NM_175066	0.132713	1	0	hsa-miR-1		NM_016042	0.133008	1	1	hsa-miR-30a		NM_003640	-0.100978	1	0	hsa-miR-16		NM_002076	0.201278	1	1	hsa-let-7b
NM_152556	-0.315176	1	0	hsa-miR-1		NM_001079872	-0.0837707	1	1	hsa-miR-30a		NM_004236	-0.0807941	1	0	hsa-miR-16		NM_014331	0.266941	1	1	hsa-let-7b
NM_020745	-0.0404016	1	0	hsa-miR-1		NM_145321	0.137497	1	1	hsa-miR-30a		NM_003164	0.192068	1	0	hsa-miR-16		NM_004323	0.287131	1	1	hsa-let-7b
NM_012170	0.133857	1	0	hsa-miR-1		NM_000459	-0.172726	1	1	hsa-miR-30a		NM_133259	-0.480162	1	0	hsa-miR-16		NM_001618	-0.106162	1	1	hsa-miR-124
NM_001031677	0.380979	1	0	hsa-miR-1		NM_003060	-0.247246	1	1	hsa-miR-30a		NM_016390	-0.7433	1	0	hsa-miR-16		NM_000983	-0.142625	1	1	hsa-miR-124
NM_058167	0.0933132	1	0	hsa-miR-1		NM_007033	-0.0436584	1	1	hsa-miR-30a		NM_018244	0.0354757	1	0	hsa-miR-16		NM_052877	0.511232	1	3	hsa-miR-124
NM_015927	-0.498875	1	0	hsa-miR-1		NM_015149	-0.223442	1	2	hsa-miR-30a		NM_000801	0.277009	1	0	hsa-miR-16		NM_012090	-0.41746	1	4	hsa-miR-124
NM_004507	0.0786607	1	0	hsa-miR-1		NM_016323	0.233054	1	1	hsa-miR-30a		NM_001799	-0.11929	1	0	hsa-miR-155		NM_032236	0.396759	1	1	hsa-miR-124
NM_130476	0.0137877	1	0	hsa-miR-1		NM_003659	0.0393908	1	1	hsa-miR-30a		NM_021101	-0.972325	1	0	hsa-miR-155		NM_018072	0.167718	1	2	hsa-miR-124
NM_198467	-0.115886	1	0	hsa-miR-1		NM_170665	-0.233501	1	2	hsa-miR-30a		NM_006761	-0.0462815	1	0	hsa-miR-155		NM_005057	-0.007073	1	1	hsa-miR-124
NM_021138	0.214621	1	0	hsa-miR-1		NM_133372	0.0304497	1	1	hsa-miR-30a		NM_006832	0.00860968	1	0	hsa-miR-155		NM_018188	-1.04989	1	1	hsa-miR-124
NM_033274	-0.0251046	1	0	hsa-miR-1		NM_198503	-0.296933	1	1	hsa-miR-30a		NM_006796	0.0418329	1	0	hsa-miR-155		NM_015001	-0.114152	1	6	hsa-miR-124
NM_024341	0.281981	1	0	hsa-miR-1		NM_199126	-0.202192	1	1	hsa-miR-30a		NM_013236	-0.66821	1	0	hsa-miR-155		NM_015658	-0.148798	1	1	hsa-miR-124
NM_001080123	0.214035	1	0	hsa-miR-1		NM_022078	-0.105112	1	1	hsa-miR-30a		NM_017921	0.250594	1	0	hsa-miR-155		NM_001048194	-0.001906	1	1	hsa-miR-124
NM_004383	-0.381464	1	0	hsa-miR-1		NM_001020658	-0.00638178	1	1	hsa-miR-30a		NM_001032296	-0.379732	1	0	hsa-miR-155		NM_007375	-0.026608	1	1	hsa-miR-124
NM_080649	-0.109549	1	0	hsa-miR-1		NM_001082579	0.123687	1	1	hsa-miR-30a		NM_006256	-1.15406	1	0	hsa-miR-155		NM_053053	-0.040055	1	2	hsa-miR-124
NM_003590	0.0548438	1	0	hsa-miR-1		NM_001029884	-0.146951	1	1	hsa-miR-30a		NM_001039877	0.189368	1	0	hsa-miR-155		NM_000122	-0.100528	1	1	hsa-miR-124
NM_001040660	-0.0325392	1	0	hsa-miR-1		NM_201253	0.796479	1	1	hsa-miR-30a		NM_005347	0.0541826	1	0	hsa-miR-155		NM_015425	-0.437819	1	2	hsa-miR-124
NM_015483	-0.0327472	1	0	hsa-miR-1		NM_001363	-0.119725	1	1	hsa-miR-30a		NM_004237	-0.845992	1	0	hsa-miR-155		NM_024894	-1.32906	1	1	hsa-miR-124
NM_177925	0.304083	1	0	hsa-miR-1		NM_015216	-0.126498	1	2	hsa-miR-30a		NM_001031711	-0.219587	1	0	hsa-miR-155		NM_004321	0.381519	1	1	hsa-miR-124
NM_002486	-0.140733	1	0	hsa-miR-1		NM_001018037	0.135629	1	3	hsa-miR-30a		NM_005038	-0.0535284	1	0	hsa-miR-155		NM_000182	-0.846982	1	1	hsa-miR-124
NM_001097633	-0.326565	1	0	hsa-miR-1		NM_004894	0.0590358	1	1	hsa-miR-30a		NM_001918	0.0650986	1	0	hsa-miR-155		NM_006773	0.072561	1	1	hsa-miR-124
NM_203293	0.310836	1	0	hsa-miR-1		NM_022346	0.24918	1	1	hsa-miR-30a		NM_002881	0.0406304	1	0	hsa-miR-155		NM_021141	0.294158	1	2	hsa-miR-124
NM_000461	0.294049	1	0	hsa-miR-1		NM_198834	0.135132	1	1	hsa-miR-30a		NM_014517	-0.0411028	1	0	hsa-miR-155		NM_181453	-0.037747	1	1	hsa-miR-124
NM_003597	-0.112159	1	0	hsa-miR-1		NM_080678	-0.479971	1	1	hsa-miR-30a		NM_022100	0.126329	1	0	hsa-miR-155		NM_015904	-0.250671	1	2	hsa-miR-124
NM_025106	0.346049	1	0	hsa-miR-1		NM_212478	0.189735	1	3	hsa-miR-30a		NM_014547	-0.242816	1	0	hsa-miR-155		NM_181742	0.162335	1	1	hsa-miR-124
NM_001024024	-1.27227	1	0	hsa-miR-1		NM_013437	-0.333534	1	1	hsa-miR-30a		NM_019067	-0.322966	1	0	hsa-miR-155		NM_001521	0.104958	1	1	hsa-miR-124
NM_199129	0.193643	1	0	hsa-miR-1		NM_025180	-0.052453	1	1	hsa-miR-30a		NM_005719	-0.0458623	1	0	hsa-miR-155		NM_006267	-0.156568	1	1	hsa-miR-124
NM_004247	0.0384844	1	0	hsa-miR-1		NM_203342	0.202903	1	1	hsa-miR-30a		NM_019087	-0.516419	1	0	hsa-miR-155		NM_138995	0.404901	1	2	hsa-miR-124
NM_053052	-0.0407089	1	0	hsa-miR-1		NM_181868	0.35911	1	1	hsa-miR-30a		NM_006320	-0.440952	1	0	hsa-miR-155		NM_003111	-0.750727	1	1	hsa-miR-124
NM_030915	0.321147	1	0	hsa-miR-1		NM_003724	0.207406	1	1	hsa-miR-30a		NM_004451	-0.594357	1	0	hsa-miR-155		NM_001904	-0.568894	1	3	hsa-miR-124
NM_001029839	0.12343	1	0	hsa-miR-1		NM_144973	-0.0104385	1	1	hsa-miR-30a		NM_006055	-0.051024	1	0	hsa-miR-155		NM_005862	0.223816	1	2	hsa-miR-124
NM_005863	-0.355298	1	0	hsa-miR-1		NM_002026	0.189735	1	3	hsa-miR-30a		NM_004757	-0.340391	1	0	hsa-miR-155		NM_005778	-0.190627	1	1	hsa-miR-124
NM_001032221	-0.197964	1	0	hsa-miR-1		NM_173172	0.345078	1	1	hsa-miR-30a		NM_014864	0.093956	1	0	hsa-miR-155		NM_001025205	0.036628	1	1	hsa-miR-124
NM_001033030	-0.286384	1	0	hsa-miR-1		NM_018394	-0.148292	1	1	hsa-miR-30a		NM_005828	-0.715542	1	0	hsa-miR-155		NM_020235	0.049677	1	1	hsa-miR-124
NM_001015	0.0604899	1	0	hsa-miR-1		NM_032148	-0.28491	1	1	hsa-miR-30a		NM_016019	-0.283448	1	0	hsa-miR-155		NM_021629	-1.04104	1	1	hsa-miR-124
NM_018198	-0.110457	1	0	hsa-miR-1		NM_004011	-0.121102	1	1	hsa-miR-30a		NM_016072	-0.658189	1	0	hsa-miR-155		NM_004593	-0.132985	1	1	hsa-miR-124
NM_000214	-0.0706897	1	0	hsa-miR-1		NM_033228	-0.304581	1	1	hsa-miR-30a		NM_002359	0.183015	1	0	hsa-miR-155		NM_007027	-0.951463	1	1	hsa-miR-124
NM_015938	0.149308	1	0	hsa-miR-1		NM_015074	-0.223495	1	3	hsa-miR-30a		NM_007176	-0.672018	1	0	hsa-miR-155		NM_006030	0.396084	1	1	hsa-miR-124
NM_172375	0.384339	1	0	hsa-miR-1		NM_001008738	0.0304497	1	1	hsa-miR-30a		NM_020673	0.235671	1	0	hsa-miR-155		NM_002940	-0.147604	1	2	hsa-miR-124
NM_145860	-0.254794	1	0	hsa-miR-1		NM_017456	0.0413027	1	1	hsa-miR-30a		NM_001100626	0.304256	1	0	hsa-miR-155		NM_148894	0.026741	1	2	hsa-miR-124
NM_001303	0.13631	1	0	hsa-miR-1		NM_015932	-0.100046	1	1	hsa-miR-30a		NM_015695	-1.00173	1	0	hsa-miR-155		NM_005451	-0.896464	1	1	hsa-miR-124
NM_015973	-0.0462905	1	0	hsa-miR-1		NM_138417	-0.192624	1	1	hsa-miR-30a		NM_002715	-0.0233263	1	0	hsa-miR-155		NM_017755	-0.361354	1	1	hsa-miR-124
NM_178136	-0.462	1	0	hsa-miR-1		NM_001905	0.240534	1	1	hsa-miR-30a		NM_015659	-0.0497702	1	0	hsa-miR-155		NM_004661	-0.327334	1	2	hsa-miR-124
NM_032296	-0.0487276	1	0	hsa-miR-1		NM_145698	-0.693199	1	1	hsa-miR-30a		NM_005909	0.100747	1	0	hsa-miR-155		NM_005732	-0.082147	1	1	hsa-miR-124
NM_024670	-0.509325	1	0	hsa-miR-1		NM_015530	-0.13049	1	1	hsa-miR-30a		NM_012297	-0.114767	1	0	hsa-miR-155		NM_033551	-1.08869	1	3	hsa-miR-124
NM_033389	0.265763	1	0	hsa-miR-1		NM_018685	0.149394	1	2	hsa-miR-30a		NM_007107	0.0531644	1	0	hsa-miR-155		NM_006930	-0.090623	1	1	hsa-miR-124
NM_020432	-0.00421323	1	0	hsa-miR-1		NM_004437	0.202903	1	1	hsa-miR-30a		NM_003916	4.92919	1	0	hsa-miR-155		NM_001098511	0.063394	1	1	hsa-miR-124
NM_134445	-0.162493	1	0	hsa-miR-1		NM_001003679	-0.0957965	1	1	hsa-miR-30a		NM_006784	-0.00776959	1	0	hsa-miR-155		NM_139281	-0.074233	1	1	hsa-miR-124
NM_000390	0.256363	1	0	hsa-miR-1		NM_014875	-0.0274344	1	1	hsa-miR-30a		NM_006710	-0.110898	1	0	hsa-miR-155		NM_004275	0.331104	1	1	hsa-miR-124
NM_006693	0.0375198	1	0	hsa-miR-1		NM_001042762	0.340557	1	1	hsa-miR-30a		NM_014599	0.370807	1	0	hsa-miR-155		NM_001402	0.19976	1	1	hsa-miR-124
NM_052928	0.0283455	1	0	hsa-miR-1		NM_001042750	-0.0256797	1	1	hsa-miR-30a		NM_017443	-1.04789	1	0	hsa-miR-155		NM_001723	0.718939	1	3	hsa-miR-124
NM_134268	-0.0539783	1	0	hsa-miR-1		NM_006938	0.107021	1	1	hsa-miR-30a		NM_003343	0	1	0	hsa-miR-155		NM_016224	-0.823514	1	1	hsa-miR-124
NM_005363	0.117655	1	0	hsa-miR-1		NM_001017974	-0.878397	1	1	hsa-miR-30a		NM_020662	-0.374288	1	0	hsa-miR-155		NM_003137	-0.097484	1	1	hsa-miR-124
NM_006401	-0.384133	1	0	hsa-miR-1		NM_001080491	0.248144	1	3	hsa-miR-30a		NM_014754	-0.0822938	1	0	hsa-miR-155		NM_001031710	-0.175905	1	1	hsa-miR-124
NM_006062	0.264042	1	0	hsa-miR-1		NM_198279	0.0535664	1	1	hsa-miR-30a		NM_006499	0.0555163	1	0	hsa-miR-155		NM_181552	-0.408599	1	1	hsa-miR-124
NM_006380	0.21854	1	0	hsa-miR-1		NM_031443	0.0763304	1	1	hsa-miR-30a		NM_017829	-0.370053	1	0	hsa-miR-155		NM_001458	0.026819	1	1	hsa-miR-124
NM_001040648	-0.020654	1	0	hsa-miR-1		NM_015172	0.152518	1	2	hsa-miR-30a		NM_001033521	-0.0419438	1	0	hsa-miR-155		NM_001002926	-0.356999	1	1	hsa-miR-124
NM_181829	-0.0165679	1	0	hsa-miR-1		NM_152446	-0.146257	1	1	hsa-miR-30a		NM_002451	-0.418568	1	0	hsa-miR-155		NM_005685	-0.268852	1	1	hsa-miR-124
NM_015411	-0.25125	1	0	hsa-miR-1		NM_004241	0.0502754	1	2	hsa-miR-30a		NM_021629	-0.472592	1	0	hsa-miR-155		NM_003088	0.35552	1	1	hsa-miR-124
NM_004896	0.107785	1	0	hsa-miR-1		NM_001001549	-0.174874	1	1	hsa-miR-30a		NM_002268	0.0994635	1	0	hsa-miR-155		NM_033001	0.207166	1	1	hsa-miR-124
NM_004301	-0.166135	1	0	hsa-miR-1		NM_018482	0.126581	1	1	hsa-miR-30a		NM_012420	-0.0214797	1	0	hsa-miR-155		NM_004674	0.119275	1	1	hsa-miR-124
NM_001042646	0.231662	1	0	hsa-miR-1		NM_172058	-0.12508	1	1	hsa-miR-30a		NM_007065	-0.135929	1	0	hsa-miR-155		NM_014729	-0.249277	1	1	hsa-miR-124
NM_147783	0.0164305	1	0	hsa-miR-1		NM_175624	0.12961	1	1	hsa-miR-30a		NM_003913	0.140046	1	0	hsa-miR-155		NM_023107	-0.056552	1	1	hsa-miR-124
NM_017847	-0.0800395	1	0	hsa-miR-1		NM_004762	0.0413027	1	1	hsa-miR-30a		NM_002203	0.16175	1	0	hsa-miR-155		NM_006289	-3.04998	1	3	hsa-miR-124
NM_182697	-0.0229766	1	0	hsa-miR-1		NM_014838	0.109228	1	1	hsa-miR-30a		NM_012233	0.07552	1	0	hsa-miR-155		NM_175069	0.157847	1	1	hsa-miR-124
NM_013336	-0.728932	1	0	hsa-miR-1		NM_006530	0.244063	1	1	hsa-miR-30a		NM_015359	-0.386701	1	0	hsa-miR-155		NM_147150	-0.401128	1	1	hsa-miR-124
NM_178336	0.302094	1	0	hsa-miR-1		NM_016652	-0.157057	1	1	hsa-miR-30a		NM_015169	-0.170438	1	0	hsa-miR-155		NM_004697	0.020804	1	3	hsa-miR-124
NM_002456	-0.109782	1	0	hsa-miR-1		NM_138292	-0.363608	1	1	hsa-miR-30a		NM_022170	0.0318429	1	0	hsa-miR-155		NM_001018038	0.158658	1	3	hsa-miR-124
NM_021220	0.0766554	1	0	hsa-miR-1		NM_025160	-0.00855142	1	2	hsa-miR-30a		NM_001219	-0.537147	1	0	hsa-miR-155		NM_024348	-0.535269	1	1	hsa-miR-124
NM_004844	0.333185	1	0	hsa-miR-1		NM_005235	0.207331	1	1	hsa-miR-30a		NM_001627	-0.141171	1	0	hsa-miR-155		NM_003750	-0.441384	1	1	hsa-miR-124
NM_001011668	0.234146	1	0	hsa-miR-1		NM_170606	0.169415	1	6	hsa-miR-30a		NM_003038	-0.110764	1	0	hsa-miR-155		NM_002417	0.157956	1	1	hsa-miR-124
NM_007124	-0.194979	1	0	hsa-miR-1		NM_004006	-0.121102	1	1	hsa-miR-30a		NM_014285	0.0992008	1	0	hsa-miR-155		NM_015179	-0.007529	1	2	hsa-miR-124
NM_144635	0.0759518	1	0	hsa-miR-1		NM_033535	0.0962835	1	1	hsa-miR-30a		NM_006145	-0.662752	1	0	hsa-miR-155		NM_003380	-0.839862	1	1	hsa-miR-124
NM_015205	0.667508	1	0	hsa-miR-1		NM_001761	-0.245875	1	1	hsa-miR-30a		NM_004728	-0.120485	1	0	hsa-miR-155		NM_015045	0.092434	1	1	hsa-miR-124
NM_018332	0.132595	1	0	hsa-miR-1		NM_004007	-0.121102	1	1	hsa-miR-30a		NM_001013438	-0.118094	1	0	hsa-miR-155		NM_001613	0.245293	1	2	hsa-miR-124
NM_004227	0.620846	1	0	hsa-miR-1		NM_000318	-0.050225	1	1	hsa-miR-30a		NM_016131	0.0259847	1	0	hsa-miR-155		NM_022451	-0.553371	1	2	hsa-miR-124
NM_001042510	0.263747	1	0	hsa-miR-1		NM_001042559	-0.00463618	1	1	hsa-miR-30a		NM_003096	0.0239297	1	0	hsa-miR-155		NM_021644	-0.102107	1	1	hsa-miR-124
NM_015511	0.122769	1	0	hsa-miR-1		NM_022764	-0.122171	1	1	hsa-miR-30a		NM_006815	-0.1141	1	0	hsa-miR-155		NM_001923	0.472056	1	2	hsa-miR-124
NM_006230	0.0762123	1	0	hsa-miR-1		NM_152655	-0.202192	1	1	hsa-miR-30a		NM_005614	-0.910042	1	0	hsa-miR-155		NM_005387	-0.082677	1	2	hsa-miR-124
NM_015355	-0.290927	1	0	hsa-miR-1		NM_181677	0.534039	1	1	hsa-miR-30a		NM_014765	0.0782895	1	0	hsa-miR-155		NM_006362	-0.174377	1	3	hsa-miR-124
NM_024758	-0.0592107	1	0	hsa-miR-1		NM_020925	-0.25058	1	1	hsa-miR-30a		NM_014762	-0.209141	1	0	hsa-miR-155		NM_006185	-0.17508	1	4	hsa-miR-124
NM_182918	-0.625648	1	0	hsa-miR-1		NM_017925	-0.115077	1	2	hsa-miR-30a		NM_012204	0.188628	1	0	hsa-miR-155		NM_001012663	1.5501	1	1	hsa-miR-124
NM_021809	-0.0500696	1	0	hsa-miR-1		NM_015002	0.0696731	1	1	hsa-miR-30a		NM_001039802	0.138489	1	0	hsa-miR-155		NM_031217	-0.037747	1	1	hsa-miR-124
NM_006814	0.434667	1	0	hsa-miR-1		NM_004576	0.534039	1	1	hsa-miR-30a		NM_012425	0.0637409	1	0	hsa-miR-155		NM_012308	-0.791567	1	1	hsa-miR-124
NM_032324	0.134464	1	0	hsa-miR-1		NM_020452	-0.386506	1	1	hsa-miR-30a		NM_001003688	-0.868055	1	0	hsa-miR-155		NM_014325	0.252506	1	1	hsa-miR-124
NM_004433	0.577112	1	0	hsa-miR-1		NM_024561	-0.109997	1	1	hsa-miR-30a		NM_025083	-0.0227584	1	0	hsa-miR-155		NM_080747	-0.237696	1	2	hsa-miR-124
NM_006937	-0.117647	1	0	hsa-miR-1		NM_001040446	0.182037	1	1	hsa-miR-30a		NM_018061	-0.0368901	1	0	hsa-miR-155		NM_152641	0.164218	1	3	hsa-miR-124
NM_001908	0.0164305	1	0	hsa-miR-1		NM_005493	-0.218013	1	1	hsa-miR-30a		NM_000188	0.0403782	1	0	hsa-miR-155		NM_006170	0.166669	1	1	hsa-miR-124
NM_014920	0.384916	1	0	hsa-miR-1		NM_022066	0.0139807	1	1	hsa-miR-30a		NM_032940	-0.324119	1	0	hsa-miR-155		NM_175066	-0.714222	1	1	hsa-miR-124
NM_198883	-1.51201	1	0	hsa-miR-1		NM_017637	-0.128612	1	1	hsa-miR-30a		NM_002886	0.265986	1	0	hsa-miR-155		NM_007007	0.007199	1	1	hsa-miR-124
NM_006135	-0.210645	1	0	hsa-miR-1		NM_001079867	-0.050225	1	1	hsa-miR-30a		NM_003174	-0.151209	1	0	hsa-miR-155		NM_015409	0.138654	1	2	hsa-miR-124
NM_002746	-0.0433165	1	0	hsa-miR-1		NM_024646	-0.241481	1	1	hsa-miR-30a		NM_025146	-0.607295	1	0	hsa-miR-155		NM_018386	-0.273892	1	2	hsa-miR-124
NM_017790	0.570029	1	0	hsa-miR-1		NM_178120	-0.124768	1	1	hsa-miR-30a		NM_018184	-0.256769	1	0	hsa-miR-155		NM_001102	-0.051596	1	1	hsa-miR-124
NM_016291	-0.681399	1	0	hsa-miR-1		NM_181674	0.534039	1	1	hsa-miR-30a		NM_005746	0.232786	1	0	hsa-miR-155		NM_030800	-0.385892	1	1	hsa-miR-124
NM_031157	-0.0717255	1	0	hsa-miR-1		NM_212475	0.189735	1	3	hsa-miR-30a		NM_003262	-0.0989585	1	0	hsa-miR-155		NM_015477	0.065131	1	1	hsa-miR-124
NM_178582	-0.0749067	1	0	hsa-miR-1		NM_012424	-0.40414	1	2	hsa-miR-30a		NM_004109	0.124472	1	0	hsa-miR-155		NM_015920	0.129553	1	1	hsa-miR-124
NM_001010891	0.351396	1	0	hsa-miR-1		NM_017824	-0.986365	1	2	hsa-miR-30a		NM_001008410	-0.189919	1	0	hsa-miR-155		NM_175610	-0.02395	1	1	hsa-miR-124
NM_006861	0.0355589	1	0	hsa-miR-1		NM_006885	0.115758	1	1	hsa-miR-30a		NM_001080	-0.493647	1	0	hsa-miR-155		NM_005153	-0.843608	1	1	hsa-miR-124
NM_015139	-0.442463	1	0	hsa-miR-1		NM_000028	0	1	3	hsa-miR-30a		NM_002811	0.376995	1	0	hsa-miR-155		NM_025134	1.03639	1	3	hsa-miR-124
NM_182616	0.177058	1	0	hsa-miR-1		NM_006618	-0.398353	1	1	hsa-miR-30a		NM_003472	-0.374511	1	0	hsa-miR-155		NM_024612	-0.248326	1	1	hsa-miR-124
NM_001895	0.00930612	1	0	hsa-miR-1		NM_014616	-0.066905	1	1	hsa-miR-30a		NM_033296	1.01555	1	0	hsa-miR-155		NM_078471	0.818001	1	1	hsa-miR-124
NM_001031806	-0.0670606	1	0	hsa-miR-1		NM_014314	0.1538	1	1	hsa-miR-30a		NM_001024649	-0.136454	1	0	hsa-miR-155		NM_015355	-0.005148	1	1	hsa-miR-124
NM_207174	0.91428	1	0	hsa-miR-1		NM_130436	0.0845623	1	2	hsa-miR-30a		NM_017632	0.378607	1	0	hsa-miR-155		NM_014859	0.507403	1	2	hsa-miR-124
NM_030669	-0.0638446	1	0	hsa-miR-1		NM_015173	0.0737424	1	1	hsa-miR-30a		NM_013451	0.0352983	1	0	hsa-miR-155		NM_007146	-0.181341	1	2	hsa-miR-124
NM_001033564	0.165574	1	0	hsa-miR-1		NM_139132	0.0977564	1	1	hsa-miR-30a		NM_001025593	-0.976584	1	0	hsa-miR-155		NM_005964	-0.19772	1	1	hsa-miR-124
NM_032442	0.412237	1	0	hsa-miR-1		NM_198838	0.135132	1	1	hsa-miR-30a		NM_003406	-0.165044	1	0	hsa-miR-155		NM_005359	-0.289407	1	1	hsa-miR-124
NM_032177	-1.03589	1	0	hsa-miR-1		NM_003580	-0.212143	1	1	hsa-miR-30a		NM_031296	0.0159722	1	0	hsa-miR-155		NM_001098817	0.068471	1	2	hsa-miR-124
NM_002468	-0.00850561	1	0	hsa-miR-1		NM_203458	0.17565	1	2	hsa-miR-30a		NM_000157	0.0478006	1	0	hsa-miR-155		NM_015295	0.105446	1	1	hsa-miR-124
NM_005419	0.340638	1	0	hsa-miR-1		NM_016340	0.031504	1	1	hsa-miR-30a		NM_002734	0.361453	1	0	hsa-miR-155		NM_012099	-0.115544	1	1	hsa-miR-124
NM_181468	0.162456	1	0	hsa-miR-1		NM_018424	-0.272068	1	1	hsa-miR-30a		NM_001077516	0.0591642	1	0	hsa-miR-155		NM_007165	-0.029529	1	1	hsa-miR-124
NM_152332	-0.0137033	1	0	hsa-miR-1		NM_153500	0.117271	1	1	hsa-miR-30a		NM_015084	-0.329296	1	0	hsa-miR-155		NM_024656	-1.60094	1	2	hsa-miR-124
NM_001002810	-0.0997701	1	0	hsa-miR-1		NM_020870	-0.501581	1	1	hsa-miR-30a		NM_022488	-0.878294	1	0	hsa-miR-155		NM_004924	-0.216316	1	3	hsa-miR-124
NM_014623	-0.369547	1	0	hsa-miR-1		NM_004685	-0.22166	1	1	hsa-miR-30a		NM_000176	-0.31034	1	0	hsa-miR-155		NM_016553	0.07849	1	1	hsa-miR-124
NM_014504	0.243659	1	0	hsa-miR-1		NM_000109	-0.121102	1	1	hsa-miR-30a		NM_003953	-0.897318	1	0	hsa-miR-155		NM_015493	-2.33038	1	1	hsa-miR-124
NM_002032	-0.00501915	1	0	hsa-miR-1		NM_183048	-0.0814982	1	1	hsa-miR-30a		NM_000183	-0.194213	1	0	hsa-miR-155		NM_002918	-0.875515	1	1	hsa-miR-124
NM_014915	0.407675	1	0	hsa-miR-1		NM_175625	0.12961	1	1	hsa-miR-30a		NM_003194	-0.148218	1	0	hsa-miR-155		NM_012325	-0.154609	1	1	hsa-miR-124
NM_001098398	0.0808038	1	0	hsa-miR-1		NM_138929	0.00469424	1	1	hsa-miR-30a		NM_001077484	-0.448478	1	0	hsa-miR-155		NM_002872	0.007524	1	1	hsa-miR-124
NM_054027	0.00974285	1	0	hsa-miR-1		NM_152422	0.156397	1	3	hsa-miR-30a		NM_017527	-1.32734	1	0	hsa-miR-155		NM_002024	-0.317743	1	1	hsa-miR-124
NM_032574	-0.201214	1	0	hsa-miR-1		NM_182691	0.0765515	1	1	hsa-miR-30a		NM_002869	-0.812786	1	0	hsa-miR-155		NM_001042749	0.085756	1	2	hsa-miR-124
NM_017656	-0.0983225	1	0	hsa-miR-1		NM_000635	0.0856023	1	1	hsa-miR-30a		NM_001098504	-0.203514	1	0	hsa-miR-155		NM_017544	-0.251366	1	1	hsa-miR-124
NM_003461	-0.190836	1	0	hsa-miR-1		NM_020820	-0.00343365	1	1	hsa-miR-30a		NM_001025777	0.0498302	1	0	hsa-miR-155		NM_023015	-0.068229	1	2	hsa-miR-181a
NM_181888	-0.0385149	1	0	hsa-miR-1		NM_178000	0.0929276	1	1	hsa-miR-30a		NM_020198	-0.00115369	1	0	hsa-miR-155		NM_014388	0.315367	1	4	hsa-miR-181a
NM_053032	0.3003	1	0	hsa-miR-1		NM_015350	-0.0763066	1	2	hsa-miR-30a		NM_003645	-0.674551	1	0	hsa-miR-155		NM_002858	-0.200071	1	1	hsa-miR-181a
NM_018240	-0.256747	1	0	hsa-miR-1		NM_015138	-0.093593	1	2	hsa-miR-30a		NM_000255	-0.467801	1	0	hsa-miR-155		NM_006496	-0.48666	1	3	hsa-miR-181a
NM_020462	-0.462018	1	0	hsa-miR-1		NM_022116	0.340557	1	1	hsa-miR-30a		NM_020243	0.0054782	1	0	hsa-miR-155		NM_001020658	-0.291385	1	2	hsa-miR-181a
NM_016462	0.209399	1	0	hsa-miR-1		NM_015905	0.0501615	1	1	hsa-miR-30a		NM_015836	0.129402	1	0	hsa-miR-155		NM_044472	0.061405	1	1	hsa-miR-181a
NM_152437	0.0127372	1	0	hsa-miR-1		NM_016641	0.0782419	1	1	hsa-miR-30a		NM_004077	0.101707	1	0	hsa-miR-155		NM_018298	0.12518	1	1	hsa-miR-181a
NM_182664	-0.388689	1	0	hsa-miR-1		NM_005311	-0.174874	1	1	hsa-miR-30a		NM_003653	-0.28948	1	0	hsa-miR-155		NM_001103	-0.205587	1	1	hsa-miR-181a
NM_033429	-0.149756	1	0	hsa-miR-1		NM_178583	-0.10282	1	1	hsa-miR-30a		NM_024953	-0.32262	1	0	hsa-miR-155		NM_021190	0.16691	1	1	hsa-miR-181a
NM_207045	0.149232	1	0	hsa-miR-1		NM_002205	0.209729	1	1	hsa-miR-30a		NM_001005526	0.0471297	1	0	hsa-miR-155		NM_014412	0.062798	1	2	hsa-miR-181a
NM_001042422	-0.140286	1	0	hsa-miR-1		NM_152667	-0.186544	1	1	hsa-miR-30a		NM_001032393	-0.00216242	1	0	hsa-miR-155		NM_024654	-0.179697	1	1	hsa-miR-181a
NM_032211	0.417925	1	0	hsa-miR-1		NM_018247	0.0906355	1	1	hsa-miR-30a		NM_015913	-0.82073	1	0	hsa-miR-155		NM_014847	-0.33576	1	3	hsa-miR-181a
NM_022082	0.172807	1	0	hsa-miR-1		NM_002940	-0.080252	1	1	hsa-miR-30a		NM_014763	-0.0278618	1	0	hsa-miR-155		NM_001006623	0.06987	1	1	hsa-miR-181a
NM_016418	-0.0165679	1	0	hsa-miR-1		NM_175058	0.341397	1	1	hsa-miR-30a		NM_004564	-0.107152	1	0	hsa-miR-155		NM_014014	-0.06233	1	2	hsa-miR-181a
NM_007326	-0.0173245	1	0	hsa-miR-1		NM_014836	0.556506	1	1	hsa-miR-30a		NM_002210	0.18968	1	0	hsa-miR-155		NM_199193	-0.482394	1	1	hsa-miR-181a
NM_138335	-1.32292	1	0	hsa-miR-1		NM_152519	0.15301	1	2	hsa-miR-30a		NM_015721	-0.170822	1	0	hsa-miR-155		NM_000189	0.524619	1	1	hsa-miR-181a
NM_001011671	0.234146	1	0	hsa-miR-1		NM_001032395	0.141673	1	2	hsa-miR-30a		NM_000520	0.273797	1	0	hsa-miR-155		NM_004161	0.025445	1	1	hsa-miR-181a
NM_006868	0.37167	1	0	hsa-miR-1		NM_006534	0.0965657	1	1	hsa-miR-30a		NM_001866	-0.0382957	1	0	hsa-miR-155		NM_012433	-0.121257	1	2	hsa-miR-181a
NM_003746	0.176896	1	0	hsa-miR-1		NM_002670	0.238009	1	1	hsa-miR-30a		NM_004085	-0.236584	1	0	hsa-miR-155		NM_001100422	0.419822	1	1	hsa-miR-181a
NM_032189	0.667508	1	0	hsa-miR-1		NM_016073	-0.110719	1	1	hsa-miR-30a		NM_006054	-0.281075	1	0	hsa-miR-155		NM_016131	0.101482	1	1	hsa-miR-181a
NM_198970	-0.166766	1	0	hsa-miR-1		NM_014711	0.00981677	1	1	hsa-miR-30a		NM_002035	-0.0549179	1	0	hsa-miR-155		NM_005915	-0.283372	1	1	hsa-miR-181a
NM_003478	0.123169	1	0	hsa-miR-1		NM_006313	-0.0619655	1	2	hsa-miR-30a		NM_005590	0.070103	1	0	hsa-miR-155		NM_138995	0.199954	1	1	hsa-miR-181a
NM_203505	-0.374734	1	0	hsa-miR-1		NM_014614	0.0353019	1	2	hsa-miR-30a		NM_003094	0.0351209	1	0	hsa-miR-155		NM_003111	-0.558524	1	1	hsa-miR-181a
NM_213568	0.193847	1	0	hsa-miR-1		NM_203343	0.202903	1	1	hsa-miR-30a		NM_000245	0.0539429	1	0	hsa-miR-155		NM_015268	-0.4792	1	4	hsa-miR-181a
NM_001261	-0.773595	1	0	hsa-miR-1		NM_001078166	0.0294476	1	1	hsa-miR-30a		NM_025196	-0.534261	1	0	hsa-miR-155		NM_025075	-0.060802	1	1	hsa-miR-181a
NM_000685	-0.164945	1	0	hsa-miR-1		NM_001013848	0.360836	1	2	hsa-miR-30a		NM_003072	-0.152638	1	0	hsa-miR-155		NM_001904	0.033888	1	1	hsa-miR-181a
NM_182718	0.113925	1	0	hsa-miR-1		NM_002912	0.22864	1	1	hsa-miR-30a		NM_005789	-0.233643	1	0	hsa-miR-155		NM_003071	-0.21594	1	2	hsa-miR-181a
NM_004927	0.285695	1	0	hsa-miR-1		NM_147686	-0.235459	1	1	hsa-miR-30a		NM_018153	-0.384713	1	0	hsa-miR-155		NM_001008390	-0.288715	1	1	hsa-miR-181a
NM_014220	-0.300626	1	0	hsa-miR-1		NM_207435	-0.0417071	1	1	hsa-miR-30a		NM_007315	-0.0749164	1	0	hsa-miR-155		NM_005496	1.01143	1	3	hsa-miR-181a
NM_013374	0.0999644	1	0	hsa-miR-1		NM_006113	-0.184873	1	1	hsa-miR-30a		NM_005154	-0.0302654	1	0	hsa-miR-155		NM_018313	-0.014927	1	1	hsa-miR-181a
NM_001001561	-0.16352	1	0	hsa-miR-1		NM_001098402	-0.373385	1	1	hsa-miR-30a		NM_174889	-0.294194	1	0	hsa-miR-155		NM_001967	-0.108275	1	1	hsa-miR-181a
NM_001039938	0.105775	1	0	hsa-miR-1		NM_017610	0.013727	1	1	hsa-miR-30a		NM_001379	-0.200253	1	0	hsa-miR-155		NM_002670	0.151403	1	1	hsa-miR-181a
NM_016205	-0.0307714	1	0	hsa-miR-1		NM_001029835	0.0763304	1	1	hsa-miR-30a		NM_024092	0.337229	1	0	hsa-miR-155		NM_007027	-0.181269	1	2	hsa-miR-181a
NM_001101	-0.121779	1	0	hsa-miR-1		NM_018371	0.0942246	1	1	hsa-miR-30a		NM_004559	-0.156397	1	0	hsa-miR-155		NM_018115	-0.065432	1	3	hsa-miR-181a
NM_004850	0.172739	1	0	hsa-miR-1		NM_181678	0.534039	1	1	hsa-miR-30a		NM_014319	-0.569491	1	0	hsa-miR-155		NM_148894	-0.229688	1	10	hsa-miR-181a
NM_203463	-0.113055	1	0	hsa-miR-1		NM_177452	-0.41677	1	1	hsa-miR-30a		NM_181836	-0.228357	1	0	hsa-miR-155		NM_025074	-0.271157	1	4	hsa-miR-181a
NM_001040445	0.140803	1	0	hsa-miR-1		NM_032457	0.316459	1	2	hsa-miR-30a		NM_003345	-0.117163	1	0	hsa-miR-155		NM_016081	-0.594023	1	1	hsa-miR-181a
NM_015463	-1.14027	1	0	hsa-miR-1		NM_175866	-0.0282138	1	1	hsa-miR-30a		NM_016396	-0.167872	1	0	hsa-miR-155		NM_014190	-0.504014	1	1	hsa-miR-181a
NM_005730	0.0550412	1	0	hsa-miR-1		NM_016133	-0.308515	1	1	hsa-miR-30a		NM_021160	-0.619178	1	0	hsa-miR-155		NM_019030	0.021906	1	2	hsa-miR-181a
NM_053044	0.235254	1	0	hsa-miR-1		NM_018451	-0.0245008	1	1	hsa-miR-30a		NM_152896	0.63545	1	0	hsa-miR-155		NM_016107	0.15875	1	1	hsa-miR-181a
NM_198563	-0.730647	1	0	hsa-miR-1		NM_020375	-0.00730034	1	2	hsa-miR-30a		NM_019042	-0.332851	1	0	hsa-miR-155		NM_031966	0.352156	1	1	hsa-miR-181a
NM_006460	-0.123543	1	0	hsa-miR-1		NM_014574	-0.225004	1	1	hsa-miR-30a		NM_033224	-0.0434845	1	0	hsa-miR-155		NM_015360	0.104025	1	2	hsa-miR-181a
NM_006561	0.290322	1	0	hsa-miR-1		NM_017851	-0.345819	1	1	hsa-miR-30a		NM_001219	-0.272262	1	0	hsa-miR-155		NM_004730	0.131832	1	1	hsa-miR-181a
NM_182724	0.113925	1	0	hsa-miR-1		NM_213589	0.00286674	1	1	hsa-miR-30a		NM_001518	-0.0236102	1	0	hsa-miR-155		NM_024941	0.232672	1	1	hsa-miR-181a
NM_004618	-0.0273641	1	0	hsa-miR-1		NM_003804	-0.00887899	1	1	hsa-miR-30a		NM_139242	-0.299948	1	0	hsa-miR-155		NM_005520	0.036627	1	1	hsa-miR-181a
NM_172173	-0.108964	1	0	hsa-miR-1		NM_052903	-0.0492484	1	2	hsa-miR-30a		NM_001040158	-0.27035	1	0	hsa-miR-155		NM_001402	0.078389	1	1	hsa-miR-181a
NM_012473	-0.00069737	1	0	hsa-miR-1		NM_005964	0.645839	1	1	hsa-miR-30a		NM_018141	-0.138814	1	0	hsa-miR-155		NM_015153	-0.165844	1	3	hsa-miR-181a
NM_001008925	0.0158812	1	0	hsa-miR-1		NM_145322	0.137497	1	1	hsa-miR-30a		NM_198066	-0.458382	1	0	hsa-miR-155		NM_015293	0.105234	1	3	hsa-miR-181a
NM_177559	0.00930612	1	0	hsa-miR-1		NM_170725	-0.0133285	1	1	hsa-miR-30a		NM_138381	-0.436055	1	0	hsa-miR-155		NM_012470	-0.038999	1	4	hsa-miR-181a
NM_015155	-0.0142829	1	0	hsa-miR-1		NM_018157	-0.191429	1	1	hsa-miR-30a		NM_014223	-0.450169	1	0	hsa-miR-155		NM_001458	-0.233825	1	3	hsa-miR-181a
NM_181866	-0.180519	1	0	hsa-miR-1		NM_001097599	-0.435942	1	1	hsa-miR-30a		NM_024638	0.140364	1	0	hsa-miR-155		NM_016019	-0.341644	1	2	hsa-miR-181a
NM_001018138	-0.0123572	1	0	hsa-miR-1		NM_001042400	-0.052453	1	1	hsa-miR-30a		NM_001018115	0.213738	1	0	hsa-miR-155		NM_005402	0.027295	1	2	hsa-miR-181a
NM_203351	-0.0826295	1	0	hsa-miR-1		NM_004736	-0.0587379	1	1	hsa-miR-30a		NM_000516	-0.366364	1	0	hsa-miR-155		NM_002069	0.031598	1	1	hsa-miR-181a
NM_006055	-0.103007	1	0	hsa-miR-1		NM_138452	0.175579	1	1	hsa-miR-30a		NM_003848	0.0821482	1	0	hsa-miR-155		NM_000108	-0.057173	1	1	hsa-miR-181a
NM_003149	-0.0272256	1	0	hsa-miR-1		NM_005338	0.109014	1	1	hsa-miR-30a		NM_001077180	0.0402298	1	0	hsa-miR-155		NM_033001	-0.070538	1	1	hsa-miR-181a
NM_001040656	-0.0325392	1	0	hsa-miR-1		NM_001017973	-0.878397	1	1	hsa-miR-30a		NM_014601	0.0504875	1	0	hsa-miR-155		NM_017760	-0.104563	1	4	hsa-miR-181a
NM_006079	0.015108	1	0	hsa-miR-1		NM_018650	0.0170367	1	1	hsa-miR-30a		NM_020699	0.131108	1	0	hsa-miR-155		NM_003184	-0.47282	1	2	hsa-miR-181a
NM_005040	-0.179428	1	0	hsa-miR-1		NM_198225	0.556506	1	1	hsa-miR-30a		NM_014300	-0.0220482	1	0	hsa-miR-155		NM_001015508	-0.181599	1	1	hsa-miR-181a
NM_001083964	0.257395	1	0	hsa-miR-1		NM_015268	0.0204056	1	2	hsa-miR-30a		NM_015946	-0.189793	1	0	hsa-miR-155		NM_014112	0.009435	1	1	hsa-miR-181a
NM_030782	-0.0228802	1	0	hsa-miR-1		NM_133496	0.244531	1	2	hsa-miR-30a		NM_001012339	-0.103934	1	0	hsa-miR-155		NM_017780	0.417922	1	3	hsa-miR-181a
NM_001749	-0.220302	1	0	hsa-miR-1		NM_004616	0.00917533	1	2	hsa-miR-30a		NM_001031732	-0.00115369	1	0	hsa-miR-155		NM_022343	-0.574962	1	1	hsa-miR-181a
NM_015265	0.0578656	1	0	hsa-miR-1		NM_032236	-0.0649207	1	1	hsa-miR-30a		NM_138400	0.0719216	1	0	hsa-miR-155		NM_018387	-0.003883	1	2	hsa-miR-181a
NM_182965	-0.342149	1	0	hsa-miR-1		NM_018184	-0.122833	1	1	hsa-miR-30a		NM_001017980	0.0488002	1	0	hsa-miR-155		NM_004099	-0.263756	1	1	hsa-miR-181a
NM_016818	0.91428	1	0	hsa-miR-1		NM_001010883	0.0744981	1	1	hsa-miR-30a		NM_024715	0.0582927	1	0	hsa-miR-155		NM_017948	-0.175304	1	2	hsa-miR-181a
NM_006547	-0.271745	1	0	hsa-miR-1		NM_013450	-0.228562	1	1	hsa-miR-30a		NM_174909	-0.57124	1	0	hsa-miR-155		NM_004629	-0.045112	1	1	hsa-miR-181a
NM_014829	-0.085095	1	0	hsa-miR-1		NM_003603	-0.403125	1	1	hsa-miR-30a		NM_001039916	-0.462262	1	0	hsa-miR-155		NM_018225	-0.101961	1	1	hsa-miR-181a
NM_002857	0.169785	1	0	hsa-miR-1		NM_172226	0.117271	1	1	hsa-miR-30a		NM_144710	0.0421894	1	0	hsa-miR-155		NM_006444	0.106811	1	1	hsa-miR-181a
NM_005370	-0.211381	1	0	hsa-miR-1		NM_000642	0	1	3	hsa-miR-30a		NM_002006	-0.408821	1	0	hsa-miR-155		NM_002417	0.350422	1	2	hsa-miR-181a
NM_015680	0.192704	1	0	hsa-miR-1		NM_012215	0.0117975	1	1	hsa-miR-30a		NM_007043	-0.0182069	1	0	hsa-miR-155		NM_015179	0.222886	1	1	hsa-miR-181a
NM_033089	0.45205	1	0	hsa-miR-1		NM_201269	0.0471825	1	1	hsa-miR-30a		NM_014161	-0.123931	1	0	hsa-miR-155		NM_015045	0.344112	1	2	hsa-miR-181a
NM_145113	-0.295502	1	0	hsa-miR-1		NM_006266	0.155014	1	1	hsa-miR-30a		NM_012308	-0.0336521	1	0	hsa-miR-155		NM_015308	-0.103136	1	1	hsa-miR-181a
NM_004835	-0.164945	1	0	hsa-miR-1		NM_005559	0.339689	1	2	hsa-miR-30a		NM_001079519	-0.12499	1	0	hsa-miR-155		NM_006595	-0.022867	1	1	hsa-miR-181a
NM_198153	0	1	0	hsa-miR-1		NM_006734	-0.189044	1	3	hsa-miR-30a		NM_175907	-0.000576963	1	0	hsa-miR-155		NM_002906	-0.165997	1	2	hsa-miR-181a
NM_018413	-0.446531	1	0	hsa-miR-1		NM_024680	0.798964	1	1	hsa-miR-30a		NM_001042717	-0.0564448	1	0	hsa-miR-155		NM_005316	-0.241467	1	1	hsa-miR-181a
NM_080687	-0.142734	1	0	hsa-miR-1		NM_020792	-0.62224	1	1	hsa-miR-30a		NM_024656	-0.313942	1	0	hsa-miR-155		NM_024771	-0.087971	1	2	hsa-miR-181a
NM_001627	-0.318209	1	0	hsa-miR-1		NM_003291	-0.123173	1	1	hsa-miR-30a		NM_022374	-0.202888	1	0	hsa-miR-155		NM_152991	-0.052395	1	1	hsa-miR-181a
NM_024640	0.209594	1	0	hsa-miR-1		NM_017799	-0.121382	1	1	hsa-miR-30a		NM_139281	-0.00302648	1	0	hsa-miR-155		NM_015885	0.126891	1	1	hsa-miR-181a
NM_003406	-0.451474	1	0	hsa-miR-1		NM_001497	0.325013	1	1	hsa-miR-30a		NM_000291	-0.109026	1	0	hsa-miR-155		NM_014325	-0.053911	1	1	hsa-miR-181a
NM_181891	-0.0385149	1	0	hsa-miR-1		NM_001079537	-0.41677	1	1	hsa-miR-30a		NM_031463	-1.05095	1	0	hsa-miR-155		NM_005171	-0.045301	1	1	hsa-miR-181a
NM_033624	0.0160336	1	0	hsa-miR-1		NM_005433	0.011141	1	1	hsa-miR-30a		NM_001098502	-0.0436245	1	0	hsa-miR-155		NM_175066	-0.11648	1	1	hsa-miR-181a
NM_004428	0.0662949	1	0	hsa-miR-1		NM_001010924	0.247647	1	1	hsa-miR-30a		NM_000991	-0.0597706	1	0	hsa-miR-155		NM_013277	0.203355	1	2	hsa-miR-181a
NM_021101	0.213929	1	0	hsa-miR-1		NM_019117	0.414498	1	2	hsa-miR-30a		NM_004869	-0.286999	1	0	hsa-miR-155		NM_013449	-0.285206	1	2	hsa-miR-181a
NM_003466	0.0668127	1	0	hsa-miR-1		NM_003115	-0.449222	1	1	hsa-miR-30a		NM_012170	-0.0647449	1	0	hsa-miR-155		NM_015409	0.254756	1	3	hsa-miR-181a
NM_005147	0.190372	1	0	hsa-miR-1		NM_015032	0.407466	1	1	hsa-miR-30a		NM_001356	0.120545	1	0	hsa-miR-155		NM_015057	-0.857193	1	6	hsa-miR-181a
NM_199438	0.109392	1	0	hsa-miR-1		NM_153354	-0.0446546	1	2	hsa-miR-30a		NM_014905	0.0736665	1	0	hsa-miR-155		NM_024561	0.141922	1	1	hsa-miR-181a
NM_130847	0	1	0	hsa-miR-1		NM_004415	0.0271321	1	1	hsa-miR-30a		NM_001497	-0.263275	1	0	hsa-miR-155		NM_197968	-0.088506	1	2	hsa-miR-181a
NM_030881	-0.258648	1	0	hsa-miR-1		NM_012161	0.0962835	1	1	hsa-miR-30a		NM_001498	-0.371838	1	0	hsa-miR-155		NM_019589	-0.100086	1	4	hsa-miR-181a
NM_020739	0.71199	1	0	hsa-miR-1		NM_018103	-0.369574	1	2	hsa-miR-30a		NM_003069	-0.183201	1	0	hsa-miR-155		NM_013448	0.873271	1	2	hsa-miR-181a
NM_016061	0.459314	1	0	hsa-miR-1		NM_153810	0.115839	1	1	hsa-miR-30a		NM_001076677	-0.291604	1	0	hsa-miR-155		NM_003403	0.018045	1	1	hsa-miR-181a
NM_052876	0.015424	1	0	hsa-miR-1		NM_006558	-0.142229	1	1	hsa-miR-30a		NM_004741	-0.200755	1	0	hsa-miR-155		NM_001271	0.086069	1	3	hsa-miR-181a
NM_199170	0.211107	1	0	hsa-miR-1		NM_004761	0.113659	1	1	hsa-miR-30a		NM_130809	-0.133564	1	0	hsa-miR-155		NM_018003	-0.131323	1	3	hsa-miR-181a
NM_032375	-0.630161	1	0	hsa-miR-1		NM_139179	-0.0305503	1	2	hsa-miR-30a		NM_001079524	-0.138552	1	0	hsa-miR-155		NM_017553	0.025908	1	1	hsa-miR-181a
NM_153321	0.032139	1	0	hsa-miR-1		NM_003591	-0.022007	1	2	hsa-miR-30a		NM_004607	-1.13967	1	0	hsa-miR-155		NM_006565	-0.453527	1	1	hsa-miR-181a
NM_018323	-0.392503	1	0	hsa-miR-1		NM_001011553	0.0934527	1	1	hsa-miR-30a		NM_005342	-0.0687396	1	0	hsa-miR-155		NM_016284	-0.426779	1	4	hsa-miR-181a
NM_020156	-0.363418	1	0	hsa-miR-1		NM_014709	0.056254	1	2	hsa-miR-30a		NM_175066	0.128614	1	0	hsa-miR-155		NM_006885	-0.281582	1	2	hsa-miR-181a
NM_173475	0.156512	1	0	hsa-miR-1		NM_173517	-0.0491071	1	1	hsa-miR-30a		NM_000430	0.0151846	1	0	hsa-miR-155		NM_005121	-0.138457	1	1	hsa-miR-181a
NM_144709	0.0284528	1	0	hsa-miR-1		NM_173171	0.345078	1	1	hsa-miR-30a		NM_018444	0.098521	1	0	hsa-miR-155		NM_001256	0.023338	1	1	hsa-miR-181a
NM_001012516	0.0705319	1	0	hsa-miR-1		NM_002946	-0.0284904	1	1	hsa-miR-30a		NM_002079	-0.104471	1	0	hsa-miR-155		NM_004859	-0.066622	1	3	hsa-miR-181a
NM_024569	-0.19175	1	0	hsa-miR-1		NM_004836	-0.141765	1	1	hsa-miR-30a		NM_000983	0.0488599	1	0	hsa-miR-155		NM_182641	-0.04164	1	3	hsa-miR-181a
NM_025182	0.273003	1	0	hsa-miR-1		NM_025238	-0.782162	1	1	hsa-miR-30a		NM_002356	-0.286053	1	0	hsa-miR-155		NM_004475	-0.072825	1	1	hsa-miR-181a
NM_025225	0.0743018	1	0	hsa-miR-1		NM_000051	-0.363608	1	2	hsa-miR-30a		NM_002567	-0.41186	1	0	hsa-miR-155		NM_006572	-0.108076	1	2	hsa-miR-181a
NM_001018004	0.0980389	1	0	hsa-miR-1		NM_173602	-0.132535	1	3	hsa-miR-30a		NM_001177	0.120247	1	0	hsa-miR-155		NM_005964	-0.428818	1	1	hsa-miR-181a
NM_003288	-0.101324	1	0	hsa-miR-1		NM_001017917	-0.160589	1	1	hsa-miR-30a		NM_002764	-0.0124972	1	0	hsa-miR-155		NM_014233	-0.125882	1	1	hsa-miR-181a
NM_004571	0.163239	1	0	hsa-miR-1		NM_002601	-0.223368	1	1	hsa-miR-30a		NM_006516	0.196789	1	0	hsa-miR-155		NM_020748	0.157949	1	2	hsa-miR-181a
NM_032899	-0.0316164	1	0	hsa-miR-1		NM_178003	0.0929276	1	1	hsa-miR-30a		NM_033133	0.0169353	1	0	hsa-miR-155		NM_014884	0.292608	1	1	hsa-miR-181a
NM_032667	-0.159779	1	0	hsa-miR-1		NM_033274	-0.328776	1	1	hsa-miR-30a		NM_006713	-0.101516	1	0	hsa-miR-155		NM_003685	-0.043412	1	2	hsa-miR-181a
NM_133373	-0.604555	1	0	hsa-miR-1		NM_002114	0.118389	1	2	hsa-miR-30a		NM_018841	-0.0612923	1	0	hsa-miR-155		NM_032221	0.378911	1	1	hsa-miR-181a
NM_201532	-0.00591913	1	0	hsa-miR-1		NM_001017434	-0.0133285	1	1	hsa-miR-30a		NM_000849	0.00736207	1	0	hsa-miR-155		NM_004738	-0.214566	1	1	hsa-miR-181a
NM_003498	0.00489654	1	0	hsa-miR-1		NM_021818	-0.151212	1	1	hsa-miR-30a		NM_001040006	0.00274373	1	0	hsa-miR-155		NM_022105	-0.072036	1	1	hsa-miR-181a
NM_030579	0.157141	1	0	hsa-miR-1		NM_003597	0.573385	1	1	hsa-miR-30a		NM_021190	0.0310172	1	0	hsa-miR-155		NM_033081	-0.25316	1	1	hsa-miR-181a
NM_017671	-0.191711	1	0	hsa-miR-1		NM_206886	0.146492	1	1	hsa-miR-30a		NM_014905	0.035313	1	0	hsa-miR-155		NM_183048	0.182543	1	2	hsa-miR-181a
NM_016057	0.172276	1	0	hsa-miR-1		NM_003884	-0.169513	1	1	hsa-miR-30a		NM_012334	-1.27822	1	0	hsa-miR-155		NM_012112	-0.014756	1	1	hsa-miR-181a
NM_001025236	-0.327725	1	0	hsa-miR-1		NM_153499	0.117271	1	1	hsa-miR-30a		NM_005194	-1.62957	1	0	hsa-miR-155		NM_003404	0.120788	1	1	hsa-miR-181a
NM_000112	-0.561871	1	0	hsa-miR-1		NM_005233	-0.207262	1	2	hsa-miR-30a		NM_022842	-0.1333	1	0	hsa-miR-155		NM_006870	-0.166926	1	1	hsa-miR-181a
NM_002884	0.219887	1	0	hsa-miR-1		NM_033389	-0.00116807	1	1	hsa-miR-30a		NM_003758	-0.240742	1	0	hsa-miR-155		NM_152299	-1.45261	1	1	hsa-miR-181a
NM_175876	0.510638	1	0	hsa-miR-1		NM_174916	-0.211245	1	2	hsa-miR-30a		NM_015056	0.00904514	1	0	hsa-miR-155		NM_014306	-0.13447	1	1	hsa-miR-181a
NM_022075	-0.420557	1	0	hsa-miR-1		NM_016248	-0.0250871	1	2	hsa-miR-30a		NM_001001503	0.022786	1	0	hsa-miR-155		NM_001363	0.044249	1	1	hsa-miR-181a
NM_016255	0.303832	1	0	hsa-miR-1		NM_006910	0.0666895	1	1	hsa-miR-30a		NM_000921	-0.81295	1	0	hsa-miR-155		NM_001493	0.165656	1	1	hsa-miR-181a
NM_001030018	-0.101305	1	0	hsa-miR-1		NM_018250	-0.0163673	1	1	hsa-miR-30a		NM_016040	0.0392955	1	0	hsa-miR-155		NM_181672	0.079607	1	1	hsa-miR-181a
NM_001968	-0.152376	1	0	hsa-miR-1		NM_006380	0.241053	1	1	hsa-miR-30a		NM_014278	-0.284988	1	0	hsa-miR-155		NM_004229	-0.032733	1	3	hsa-miR-181a
NM_003953	-0.19175	1	0	hsa-miR-1		NM_007218	-0.123368	1	2	hsa-miR-30a		NM_001008390	-0.154324	1	0	hsa-miR-155		NM_001415	0.062527	1	1	hsa-miR-181a
NM_006753	0.385027	1	0	hsa-miR-1		NM_005885	0.158636	1	2	hsa-miR-30a		NM_017750	-0.281312	1	0	hsa-miR-155		NM_031206	-0.046642	1	1	hsa-miR-181a
NM_021914	0.145335	1	0	hsa-miR-1		NM_182767	-0.0275068	1	1	hsa-miR-30a		NM_004035	0.113068	1	0	hsa-miR-155		NM_016343	-0.115541	1	1	hsa-miR-1
NM_001694	0.0397162	1	0	hsa-miR-1		NM_015294	-0.290757	1	3	hsa-miR-30a		NM_001699	-0.610983	1	0	hsa-miR-155		NM_020963	-0.798258	1	1	hsa-miR-1
NM_001020818	0.0405169	1	0	hsa-miR-1		NM_022766	0.202482	1	1	hsa-miR-30a		NM_001099679	-0.975263	1	0	hsa-miR-155		NM_018122	-0.005417	1	1	hsa-miR-1
NM_005702	0.0976599	1	0	hsa-miR-1		NM_021809	0.075356	1	1	hsa-miR-30a		NM_006431	-0.219091	1	0	hsa-miR-155		NM_016831	0.101081	1	3	hsa-miR-1
NM_013951	0.0668127	1	0	hsa-miR-1		NM_021202	-0.172714	1	1	hsa-miR-30a		NM_021249	-0.436695	1	0	hsa-miR-155		NM_019610	-0.1035	1	1	hsa-miR-1
NM_006454	-0.537451	1	0	hsa-miR-1		NM_004009	-0.121102	1	1	hsa-miR-30a		NM_007373	-0.193709	1	0	hsa-miR-155		NM_005095	0.082665	1	1	hsa-miR-1
NM_001383	0.00254637	1	0	hsa-miR-1		NM_018046	-0.19986	1	2	hsa-miR-30a		NM_002402	-0.236462	1	0	hsa-miR-155		NM_002858	-0.108553	1	1	hsa-miR-1
NM_145735	-0.109776	1	0	hsa-miR-1		NM_173812	0.420136	1	1	hsa-miR-30a		NM_018126	-0.407625	1	0	hsa-miR-155		NM_006513	0.016552	1	1	hsa-miR-1
NM_002730	-0.111168	1	0	hsa-miR-1		NM_001042473	-0.693199	1	1	hsa-miR-30a		NM_001018111	-0.840926	1	0	hsa-miR-155		NM_001889	-0.310885	1	1	hsa-miR-1
NM_138565	-0.0767748	1	0	hsa-miR-1		NM_001017916	-0.160589	1	1	hsa-miR-30a		NM_001554	-0.415651	1	0	hsa-miR-155		NM_003902	-0.12997	1	1	hsa-miR-1
NM_004779	0.241645	1	0	hsa-miR-1		NM_005523	-0.54915	1	1	hsa-miR-30a		NM_006948	-0.34551	1	0	hsa-miR-155		NM_015569	0.140284	1	2	hsa-miR-1
NM_181832	-0.0165679	1	0	hsa-miR-1		NM_005419	-0.0599918	1	1	hsa-miR-30a		NM_015542	-0.52717	1	0	hsa-miR-155		NM_001048194	0.025038	1	1	hsa-miR-1
NM_005771	0.0398866	1	0	hsa-miR-1		NM_001042368	0.155014	1	1	hsa-miR-30a		NM_024529	-0.48388	1	0	hsa-miR-155		NM_021190	-0.241047	1	1	hsa-miR-1
NM_172071	-0.494935	1	0	hsa-miR-1		NM_181675	0.534039	1	1	hsa-miR-30a		NM_003144	0.0290139	1	0	hsa-miR-155		NM_001008493	-0.353886	1	1	hsa-miR-1
NM_033484	0.112974	1	0	hsa-miR-1		NM_006549	0.117271	1	1	hsa-miR-30a		NM_016058	-0.641823	1	0	hsa-miR-155		NM_004768	-0.059454	1	1	hsa-miR-1
NM_016642	0.637194	1	0	hsa-miR-1		NM_001011885	-0.782162	1	1	hsa-miR-30a		NM_014488	-0.270828	1	0	hsa-miR-155		NM_001658	0.140601	1	1	hsa-miR-1
NM_152236	-0.347157	1	0	hsa-miR-1		NM_138335	-0.115	1	1	hsa-miR-30a		NM_018983	-0.243182	1	0	hsa-miR-155		NM_022787	0.143456	1	1	hsa-miR-1
NM_012428	-0.37314	1	0	hsa-miR-1		NM_003411	-0.000894407	1	2	hsa-miR-30a		NM_030579	0.11143	1	0	hsa-miR-155		NM_005529	0.600489	1	2	hsa-miR-1
NM_212551	0.436219	1	0	hsa-miR-1		NM_152275	0.156693	1	1	hsa-miR-30a		NM_006291	-0.472384	1	0	hsa-miR-155		NM_005850	-0.051174	1	1	hsa-miR-1
NM_152680	0.166248	1	0	hsa-miR-1		NM_212474	0.189735	1	3	hsa-miR-30a		NM_018225	0.0881014	1	0	hsa-miR-155		NM_182972	0.021084	1	1	hsa-miR-1
NM_032039	0.0960723	1	0	hsa-miR-1		NM_198839	0.135132	1	1	hsa-miR-30a		NM_003689	-0.195977	1	0	hsa-miR-155		NM_133259	-0.031994	1	2	hsa-miR-1
NM_053056	-0.231985	1	0	hsa-miR-1		NM_002229	-0.170013	1	1	hsa-miR-30a		NM_001024732	-0.351176	1	0	hsa-miR-155		NM_144993	-0.529138	1	2	hsa-miR-1
NM_001084392	-0.0445816	1	0	hsa-miR-1		NM_014613	-0.0681662	1	1	hsa-miR-30a		NM_000284	-0.0343566	1	0	hsa-miR-155		NM_006773	0.121862	1	2	hsa-miR-1
NM_177560	0.00930612	1	0	hsa-miR-1		NM_182692	0.0765515	1	1	hsa-miR-30a		NM_004539	-0.763497	1	0	hsa-miR-155		NM_014905	-0.007641	1	1	hsa-miR-1
NM_003526	1.12641	1	0	hsa-miR-1		NM_018191	-0.20748	1	1	hsa-miR-30a		NM_031934	-0.930775	1	0	hsa-miR-155		NM_199440	-0.329832	1	1	hsa-miR-1
NM_057175	-0.189025	1	0	hsa-miR-1		NM_003149	-0.273433	1	2	hsa-miR-30a		NM_001127	1.0221	1	0	hsa-miR-155		NM_203372	0.109646	1	1	hsa-miR-1
NM_001043352	-0.474327	1	0	hsa-miR-1		NM_153223	-0.0918279	1	2	hsa-miR-30a		NM_014827	-0.0807941	1	0	hsa-miR-155		NM_005911	0.480469	1	1	hsa-miR-1
NM_000725	-0.253845	1	0	hsa-miR-1		NM_014829	0.0597991	1	1	hsa-miR-30a		NM_139279	0.119307	1	0	hsa-miR-155		NM_012293	-0.520542	1	1	hsa-miR-1
NM_016220	0.276283	1	0	hsa-miR-1		NM_004859	-0.0702208	1	2	hsa-miR-30a		NM_004998	-1.0467	1	0	hsa-miR-155		NM_012433	0.017059	1	1	hsa-miR-1
NM_006915	-0.129477	1	0	hsa-miR-1		NM_033624	0.0696731	1	1	hsa-miR-30a		NM_001077637	-0.828225	1	0	hsa-miR-155		NM_004341	-0.210378	1	1	hsa-miR-1
NM_016508	0.12553	1	0	hsa-miR-1		NM_198721	-0.24327	1	1	hsa-miR-30a		NM_000382	-0.241596	1	0	hsa-miR-155		NM_015268	0.024712	1	2	hsa-miR-1
NM_012333	-0.163575	1	0	hsa-miR-1		NM_201591	-0.366542	1	1	hsa-miR-30a		NM_024537	-0.665211	1	0	hsa-miR-155		NM_002948	-0.003416	1	1	hsa-miR-1
NM_003983	0.0043092	1	0	hsa-miR-1		NM_212482	0.189735	1	3	hsa-miR-30a		NM_003902	-0.212258	1	0	hsa-miR-155		NM_024923	-0.061306	1	2	hsa-miR-1
NM_198526	-0.0115728	1	0	hsa-miR-1		NM_006459	-0.423019	1	1	hsa-miR-30a		NM_003934	-0.337083	1	0	hsa-miR-155		NM_005496	-0.069315	1	2	hsa-miR-1
NM_005632	-0.010381	1	0	hsa-miR-1		NM_000024	-0.259192	1	1	hsa-miR-30a		NM_173491	0.121408	1	0	hsa-miR-155		NM_005778	0.141257	1	1	hsa-miR-1
NM_019900	0.118996	1	0	hsa-miR-1		NM_018126	0.0555226	1	2	hsa-miR-30a		NM_016297	-0.203138	1	0	hsa-miR-155		NM_018115	0.328038	1	1	hsa-miR-1
NM_173496	0.0339409	1	0	hsa-miR-1		NM_032346	-0.453828	1	2	hsa-miR-30a		NM_015027	0.113817	1	0	hsa-miR-155		NM_001358	-0.255363	1	1	hsa-miR-1
NM_024910	0.0708602	1	0	hsa-miR-1		NM_001079874	-0.184873	1	1	hsa-miR-30a		NM_003139	0.235008	1	0	hsa-miR-155		NM_001079525	-0.18228	1	2	hsa-miR-1
NM_006886	0.224578	1	0	hsa-miR-1		NM_138930	0.00469424	1	1	hsa-miR-30a		NM_057175	0.22393	1	0	hsa-miR-155		NM_012318	-0.07413	1	1	hsa-miR-1
NM_001127	0.223307	1	0	hsa-miR-1		NM_001083893	-0.225004	1	1	hsa-miR-30a		NM_001025107	-0.0368901	1	0	hsa-miR-155		NM_007118	0.085546	1	3	hsa-miR-1
NM_018367	-0.210211	1	0	hsa-miR-1		NM_030647	-0.681232	1	1	hsa-miR-30a		NM_001007214	0.134176	1	0	hsa-miR-155		NM_153188	0.015746	1	1	hsa-miR-1
NM_005845	-0.445871	1	0	hsa-miR-1		NM_018017	-0.135328	1	1	hsa-miR-30a		NM_030755	-0.184598	1	0	hsa-miR-155		NM_014376	-0.344207	1	3	hsa-miR-1
NM_147166	0.206333	1	0	hsa-miR-1		NM_001001555	-0.174874	1	1	hsa-miR-30a		NM_018509	-0.437973	1	0	hsa-miR-155		NM_015577	-0.200427	1	1	hsa-miR-1
NM_001791	-0.378267	1	0	hsa-miR-1		NM_007212	0.0165912	1	1	hsa-miR-30a		NM_015540	-0.63171	1	0	hsa-miR-155		NM_018502	0.041574	1	1	hsa-miR-1
NM_018715	-0.148426	1	0	hsa-miR-1		NM_001034	-0.0145006	1	1	hsa-miR-30a		NM_020728	-0.141564	1	0	hsa-miR-155		NM_018834	-0.122952	1	1	hsa-miR-1
NM_003081	0.343821	1	0	hsa-miR-1		NM_003983	0.405648	1	1	hsa-miR-30a		NM_001018067	-0.0146409	1	0	hsa-miR-155		NM_022754	-0.568425	1	1	hsa-miR-1
NM_000694	0.374886	1	0	hsa-miR-1		NM_004226	0.0365175	1	1	hsa-miR-30a		NM_001093733	-0.120352	1	0	hsa-miR-155		NM_001077441	0.009377	1	1	hsa-miR-1
NM_153333	0.0023522	1	0	hsa-miR-1		NM_015425	0.0347594	1	2	hsa-miR-30a		NM_021914	-0.353549	1	0	hsa-miR-155		NM_018247	-0.114672	1	1	hsa-miR-1
NM_181311	-0.00583541	1	0	hsa-miR-1		NM_147166	0.276443	1	2	hsa-miR-30a		NM_004516	-0.0533894	1	0	hsa-miR-155		NM_012120	-0.890165	1	1	hsa-miR-1
NM_018683	0.157507	1	0	hsa-miR-1		NM_004199	-0.878397	1	1	hsa-miR-30a		NM_004427	-0.904041	1	0	hsa-miR-155		NM_001099415	-0.186259	1	2	hsa-miR-1
NM_001205	0.0743188	1	0	hsa-miR-1		NM_133329	0.0203919	1	1	hsa-miR-30a		NM_004730	-0.187261	1	0	hsa-miR-155		NM_032408	0.021771	1	1	hsa-miR-1
NM_181713	0.159042	1	0	hsa-miR-1		NM_001033578	-0.129704	1	1	hsa-miR-30a		NM_003927	0.0790208	1	0	hsa-miR-155		NM_001002926	0.168509	1	1	hsa-miR-1
NM_001040694	-1.19934	1	0	hsa-miR-1		NM_002182	0.0275153	1	2	hsa-miR-30a		NM_032311	-0.0333701	1	0	hsa-miR-155		NM_007189	-0.287333	1	1	hsa-miR-1
NM_001821	-0.177776	1	0	hsa-miR-1		NM_001610	-0.242115	1	1	hsa-miR-30a		NM_001002857	-0.522658	1	0	hsa-miR-155		NM_018238	-0.00262	1	1	hsa-miR-1
NM_001011669	0.234146	1	0	hsa-miR-1		NM_002210	0.0803777	1	1	hsa-miR-30a		NM_020314	-0.256528	1	0	hsa-miR-155		NM_033157	-0.246088	1	1	hsa-miR-1
NM_130472	0.0137877	1	0	hsa-miR-1		NM_002890	-1.1588	1	1	hsa-miR-30a		NM_015026	0.187526	1	0	hsa-miR-155		NM_002568	-0.126578	1	1	hsa-miR-1
NM_001610	0.150176	1	0	hsa-miR-1		NM_013257	-0.129704	1	1	hsa-miR-30a		NM_014752	-0.0497702	1	0	hsa-miR-155		NM_203390	-0.010579	1	2	hsa-miR-1
NM_001031680	0.18177	1	0	hsa-miR-1		NM_006067	-0.401765	1	1	hsa-miR-30a		NM_006035	-0.206393	1	0	hsa-miR-155		NM_007175	-0.322967	1	1	hsa-miR-1
NM_003762	-0.00712649	1	0	hsa-miR-1		NM_006267	0.200461	1	2	hsa-miR-30a		NM_018479	0.0895743	1	0	hsa-miR-155		NM_023107	-0.010131	1	1	hsa-miR-1
NM_006532	-0.113785	1	0	hsa-miR-1		NM_015224	0.0426438	1	1	hsa-miR-30a		NM_014394	-0.622743	1	0	hsa-miR-155		NM_175069	0.299496	1	1	hsa-miR-1
NM_003769	-0.668126	1	0	hsa-miR-1		NM_002936	-0.322594	1	2	hsa-miR-30a		NM_022098	-0.064331	1	0	hsa-miR-155		NM_020438	-0.744917	1	2	hsa-miR-1
NM_002890	0.260578	1	0	hsa-miR-1		NM_147200	-0.235459	1	1	hsa-miR-30a		NM_005006	0.026543	1	0	hsa-miR-155		NM_015354	0.02129	1	1	hsa-miR-1
NM_198709	-0.24185	1	0	hsa-miR-1		NM_177968	-0.164046	1	2	hsa-miR-30a		NM_001931	0.0396811	1	0	hsa-miR-155		NM_003934	-0.099262	1	1	hsa-miR-1
NM_004710	0.365065	1	0	hsa-miR-1		NM_024847	0.155021	1	1	hsa-miR-30a		NM_001025252	-0.479851	1	0	hsa-miR-155		NM_031263	0.344433	1	1	hsa-miR-1
NM_172105	-0.0340403	1	0	hsa-miR-1		NM_172344	0.0203919	1	1	hsa-miR-30a		NM_001033028	-0.39835	1	0	hsa-miR-155		NM_001329	-0.612111	1	1	hsa-miR-1
NM_017676	-0.119441	1	0	hsa-miR-1		NM_198947	0.637557	1	2	hsa-miR-30a		NM_002946	0.0436459	1	0	hsa-miR-155		NM_002860	0.144766	1	1	hsa-miR-1
NM_183398	-0.0906501	1	0	hsa-miR-1		NM_020865	-0.0274313	1	2	hsa-miR-30a		NM_001010891	0.04213	1	0	hsa-miR-155		NM_003901	0.277196	1	1	hsa-miR-1
NM_006411	-0.0096844	1	0	hsa-miR-1		NM_005385	0.193906	1	2	hsa-miR-30a		NM_005868	-0.942458	1	0	hsa-miR-155		NM_016628	0.440198	1	1	hsa-miR-1
NM_013411	0.129842	1	0	hsa-miR-1		NM_007214	-0.00995973	1	1	hsa-miR-30a		NM_001845	0.0328166	1	0	hsa-miR-155		NM_024811	-0.076027	1	1	hsa-miR-1
NM_006267	-0.0618433	1	0	hsa-miR-1		NM_014363	-0.131788	1	1	hsa-miR-30a		NM_012316	-0.124196	1	0	hsa-miR-155		NM_198896	0.04072	1	1	hsa-miR-1
NM_020179	0.343703	1	0	hsa-miR-1		NM_014606	-0.0764093	1	3	hsa-miR-30a		NM_016107	0.0233871	1	0	hsa-miR-155		NM_024662	0.278057	1	1	hsa-miR-1
NM_003205	0.0324866	1	0	hsa-miR-1		NM_013260	-0.100129	1	1	hsa-miR-30a		NM_022770	-0.0651587	1	0	hsa-miR-155		NM_016578	-0.202554	1	1	hsa-miR-1
NM_001018017	-0.109782	1	0	hsa-miR-1		NM_198569	0.141673	1	2	hsa-miR-30a		NM_005898	0.0598107	1	0	hsa-miR-155		NM_001085461	-0.471216	1	1	hsa-miR-1
NM_005707	-0.0125348	1	0	hsa-miR-1		NM_014721	-0.523663	1	1	hsa-miR-30a		NM_014670	-0.143132	1	0	hsa-miR-155		NM_033114	0.134613	1	1	hsa-miR-1
NM_001002844	-0.228262	1	0	hsa-miR-1		NM_170709	-0.129704	1	1	hsa-miR-30a		NM_001182	-0.470511	1	0	hsa-miR-155		NM_002223	-0.112679	1	1	hsa-miR-1
NM_015646	-0.110726	1	0	hsa-miR-1		NM_020771	0.226287	1	1	hsa-miR-30a		NM_003074	-0.132248	1	0	hsa-miR-155		NM_016312	0.102937	1	2	hsa-miR-1
NM_005680	-0.539106	1	0	hsa-miR-1		NM_018706	-0.113942	1	2	hsa-miR-30a		NM_015155	-0.168129	1	0	hsa-miR-155		NM_152641	0.223948	1	1	hsa-miR-1
NM_001037325	-0.0586759	1	0	hsa-miR-1		NM_004010	-0.121102	1	1	hsa-miR-30a		NM_001085411	-0.178364	1	0	hsa-miR-155		NM_014730	-0.153443	1	1	hsa-miR-1
NM_020786	-0.561958	1	0	hsa-miR-1		NM_006565	0.0474984	1	1	hsa-miR-30a		NM_001085458	-0.574247	1	0	hsa-miR-155		NM_013277	0.047348	1	1	hsa-miR-1
NM_024653	0.00585598	1	0	hsa-miR-1		NM_019114	-0.272068	1	2	hsa-miR-30a		NM_001081492	-0.678162	1	0	hsa-miR-155		NM_005719	-0.163008	1	1	hsa-miR-1
NM_198217	-0.0865393	1	0	hsa-miR-1		NM_198836	0.135132	1	1	hsa-miR-30a		NM_016081	-0.249263	1	0	hsa-miR-155		NM_001798	0.31282	1	1	hsa-miR-1
NM_001010867	0.186522	1	0	hsa-miR-1		NM_007190	-0.0338469	1	1	hsa-miR-30a		NM_001100389	0.108021	1	0	hsa-miR-155		NM_138473	-0.116394	1	1	hsa-miR-1
NM_001017408	0.199234	1	0	hsa-miR-1		NM_016121	-0.0930372	1	2	hsa-miR-30a		NM_002524	-0.229834	1	0	hsa-let-7b		NM_001003712	-0.068473	1	1	hsa-miR-1
NM_006431	-0.0655152	1	0	hsa-miR-1		NM_033407	-0.020202	1	3	hsa-miR-30a		NM_032569	0.000144277	1	0	hsa-let-7b		NM_199190	0.198992	1	1	hsa-miR-1
NM_148921	0.233252	1	0	hsa-miR-1		NM_015091	0.0959276	1	2	hsa-miR-30a		NM_016196	-0.463518	1	0	hsa-let-7b		NM_032436	0.134539	1	1	hsa-miR-1
NM_145036	-0.0586759	1	0	hsa-miR-1		NM_001293	-0.584755	1	1	hsa-miR-30a		NM_021101	0.0505024	1	0	hsa-let-7b		NM_005348	-0.036555	1	1	hsa-miR-1
NM_001011655	0.0441429	1	0	hsa-miR-1		NM_018448	-0.116478	1	1	hsa-miR-30a		NM_006761	0.100066	1	0	hsa-let-7b		NM_001663	-0.003181	1	1	hsa-miR-1
NM_171846	0.486091	1	0	hsa-miR-1		NM_001160	0.35911	1	1	hsa-miR-30a		NM_052865	-0.470927	1	0	hsa-let-7b		NM_198066	-0.082539	1	1	hsa-miR-1
NM_004035	0.110575	1	0	hsa-miR-1		NM_177995	0.156397	1	3	hsa-miR-30a		NM_012458	-0.0532504	1	0	hsa-let-7b		NM_001079521	-0.023301	1	1	hsa-miR-1
NM_016052	0.384967	1	0	hsa-miR-1		NM_000503	-0.12508	1	1	hsa-miR-30a		NM_013943	-0.0106366	1	0	hsa-let-7b		NM_182914	-0.249461	1	7	hsa-miR-1
NM_007214	-0.0867004	1	0	hsa-miR-1		NM_007013	-0.00216636	1	2	hsa-miR-30a		NM_001032296	-0.0469799	1	0	hsa-let-7b		NM_006888	-0.526013	1	1	hsa-miR-1
NM_003998	-0.0605754	1	0	hsa-miR-1		NM_000643	0	1	3	hsa-miR-30a		NM_003168	-0.15043	1	0	hsa-let-7b		NM_005530	-0.185288	1	1	hsa-miR-1
NM_194457	0.0933132	1	0	hsa-miR-1		NM_004458	0.0529695	1	1	hsa-miR-30a		NM_005347	0.131898	1	0	hsa-let-7b		NM_016396	-0.035272	1	1	hsa-miR-1
NM_013260	0.162419	1	0	hsa-miR-1		NM_001080412	0.0762764	1	1	hsa-miR-30a		NM_001031711	-0.0673634	1	0	hsa-let-7b		NM_014691	0.137287	1	1	hsa-miR-1
NM_001040613	-0.157962	1	0	hsa-miR-1		NM_207325	0.0280253	1	3	hsa-miR-30a		NM_001098204	-0.0526941	1	0	hsa-let-7b		NM_001033028	-0.254081	1	1	hsa-miR-1
NM_001001890	0.455668	1	0	hsa-miR-1		NM_033055	-0.229838	1	1	hsa-miR-30a		NM_002417	0.355258	1	0	hsa-let-7b		NM_016284	-0.227772	1	5	hsa-miR-1
NM_001007468	-0.691791	1	0	hsa-miR-1		NM_173694	0.2026	1	2	hsa-miR-30a		NM_012280	-0.0253123	1	0	hsa-let-7b		NM_002582	0.267106	1	2	hsa-miR-1
NM_005881	0.287461	1	0	hsa-miR-1		NM_001001550	-0.174874	1	1	hsa-miR-30a		NM_002881	0.184654	1	0	hsa-let-7b		NM_001520	0.174935	1	3	hsa-miR-1
NM_198569	-0.228803	1	0	hsa-miR-1		NM_002408	-0.295622	1	1	hsa-miR-30a		NM_004231	-0.535754	1	0	hsa-let-7b		NM_001040113	-0.314512	1	1	hsa-miR-1
NM_004629	-0.0253973	1	0	hsa-miR-1		NM_014676	-0.00638178	1	1	hsa-miR-30a		NM_014672	-0.0486547	1	0	hsa-let-7b		NM_012426	-0.027049	1	2	hsa-miR-1
NM_021156	0.110449	1	0	hsa-miR-1		NM_003588	-0.0837707	1	1	hsa-miR-30a		NM_004481	-0.328492	1	0	hsa-let-7b		NM_004396	-0.260049	1	1	hsa-miR-1
NM_003379	-0.278526	1	0	hsa-miR-1		NM_014305	0.0163513	1	1	hsa-miR-30a		NM_004866	-0.385486	1	0	hsa-let-7b		NM_003079	-0.078181	1	1	hsa-miR-1
NM_144566	-0.286479	1	0	hsa-miR-1		NM_001082578	0.123687	1	1	hsa-miR-30a		NM_019067	-0.164786	1	0	hsa-let-7b		NM_031934	-0.154926	1	1	hsa-miR-1
NM_032329	0.329731	1	0	hsa-miR-1		NM_021069	-0.403125	1	1	hsa-miR-30a		NM_001005386	0.0629871	1	0	hsa-let-7b		NM_014230	-0.104776	1	1	hsa-miR-1
NM_014285	-0.218974	1	0	hsa-miR-1		NM_006924	0.0294476	1	1	hsa-miR-30a		NM_022130	-0.0564448	1	0	hsa-let-7b		NM_003077	-0.126821	1	1	hsa-miR-1
NM_003507	-0.206531	1	0	hsa-miR-1		NM_144982	-0.0735305	1	1	hsa-miR-30a		NM_007033	0.0241204	1	0	hsa-let-7b		NM_033133	-0.385569	1	1	hsa-miR-1
NM_173582	0.069981	1	0	hsa-miR-1		NM_006688	0.224344	1	1	hsa-miR-30a		NM_033161	-0.168642	1	0	hsa-let-7b		NM_007372	-0.076553	1	3	hsa-miR-1
NM_014897	0.0299758	1	0	hsa-miR-1		NM_022456	0.12961	1	1	hsa-miR-30a		NM_004738	0.0736513	1	0	hsa-let-7b		NM_198838	0.141303	1	5	hsa-miR-1
NM_152878	0.927787	1	0	hsa-miR-1		NM_032581	-0.0181724	1	2	hsa-miR-30a		NM_004757	-0.0574156	1	0	hsa-let-7b		NM_007067	-0.021894	1	1	hsa-miR-1
NM_001080791	-0.221612	1	0	hsa-miR-1		NM_012405	0.0808982	1	1	hsa-miR-30a		NM_004645	-0.373286	1	0	hsa-let-7b		NM_006796	-0.019209	1	1	hsa-miR-1
NM_001079533	-0.121572	1	0	hsa-miR-1		NM_015565	-0.126049	1	1	hsa-miR-30a		NM_004834	0.0285576	1	0	hsa-let-7b		NM_006145	-0.27281	1	2	hsa-miR-1
NM_018651	-0.123356	1	0	hsa-miR-1		NM_015215	0.336134	1	1	hsa-miR-30a		NM_016052	-0.115699	1	0	hsa-let-7b		NM_002812	-0.199798	1	1	hsa-miR-1
NM_031463	0.00612898	1	0	hsa-miR-1		NM_006252	0.0161769	1	1	hsa-miR-30a		NM_004805	0.0164682	1	0	hsa-let-7b		NM_024656	-0.233115	1	1	hsa-miR-1
NM_001025433	0.0185252	1	0	hsa-miR-1		NM_001008408	0.142519	1	1	hsa-miR-30a		NM_002359	0.00215122	1	0	hsa-let-7b		NM_014649	0.023344	1	1	hsa-miR-1
NM_016436	0.00958109	1	0	hsa-miR-1		NM_032846	-0.0983139	1	1	hsa-miR-30a		NM_001011513	0.0422785	1	0	hsa-let-7b		NM_032221	-0.08293	1	3	hsa-miR-1
NM_001537	-0.395725	1	0	hsa-miR-1		NM_017672	0.185751	1	1	hsa-miR-30a		NM_019887	-0.127237	1	0	hsa-let-7b		NM_003610	0.183905	1	1	hsa-miR-1
NM_182717	0.113925	1	0	hsa-miR-1		NM_175623	0.12961	1	1	hsa-miR-30a		NM_025204	-0.413486	1	0	hsa-let-7b		NM_006047	0.277362	1	2	hsa-miR-1
NM_001012968	-0.525523	1	0	hsa-miR-1		NM_006020	-0.207466	1	1	hsa-miR-30a		NM_030981	0.147793	1	0	hsa-let-7b		NM_032195	0.256847	1	1	hsa-miR-1
NM_002375	0.148862	1	0	hsa-miR-1		NM_000644	0	1	3	hsa-miR-30a		NM_002294	-0.149129	1	0	hsa-let-7b		NM_015056	0.344346	1	1	hsa-miR-1
NM_153260	0.697009	1	0	hsa-miR-1		NM_007361	0.0924179	1	1	hsa-miR-30a		NM_016458	-0.441483	1	0	hsa-let-7b		NM_005650	0.134295	1	1	hsa-miR-1
NM_147189	0.0875714	1	0	hsa-miR-1		NM_001396	0.0845623	1	2	hsa-miR-30a		NM_021183	-0.247198	1	0	hsa-let-7b		NM_015889	0.070169	1	1	hsa-miR-1
NM_001414	0.0752427	1	0	hsa-miR-1		NM_021131	0.0929276	1	1	hsa-miR-30a		NM_000424	-0.175301	1	0	hsa-let-7b		NM_014306	0.086294	1	1	hsa-miR-1
NM_018668	0.0520524	1	0	hsa-miR-1		NM_181861	0.35911	1	1	hsa-miR-30a		NM_003343	-0.0924781	1	0	hsa-let-7b		NM_145802	-0.790717	1	1	hsa-miR-1
NM_016056	-0.182857	1	0	hsa-miR-1		NM_015577	0.116478	1	1	hsa-miR-30a		NM_017444	-0.282262	1	0	hsa-let-7b		NM_000117	0.053309	1	1	hsa-miR-1
NM_001025579	0.427306	1	0	hsa-miR-1		NM_153369	0.104904	1	1	hsa-miR-30a		NM_016617	-0.0603241	1	0	hsa-let-7b		NM_005334	0.085305	1	4	hsa-miR-1
NM_057749	-0.970941	1	0	hsa-miR-1		NM_005038	-0.0505678	1	1	hsa-miR-30a		NM_020726	-0.161952	1	0	hsa-let-7b		NM_005745	-0.387443	1	1	hsa-miR-1
NM_016078	0.421458	1	0	hsa-miR-1		NM_014689	0.195675	1	1	hsa-miR-30a		NM_001098511	-0.323428	1	0	hsa-let-7b		NM_001356	-0.14778	1	1	hsa-miR-1
NM_032350	0.049192	1	0	hsa-miR-1		NM_006186	0.345078	1	1	hsa-miR-30a		NM_002168	-0.101247	1	0	hsa-let-7b		NM_001415	-0.135954	1	1	hsa-miR-1
NM_003098	0.018589	1	0	hsa-miR-1		NM_006080	-0.140654	1	1	hsa-miR-30a		NM_001034	-0.197236	1	0	hsa-let-7b		NM_173187	0.243357	1	2	mmu-miR-223
NM_001030005	0.210052	1	0	hsa-miR-1		NM_024940	-0.0601399	1	1	hsa-miR-30a		NM_007367	-0.0444641	1	0	hsa-let-7b		NM_030266	0.421752	1	1	mmu-miR-223
NM_015919	-0.0263382	1	0	hsa-miR-1		NM_014989	-0.354104	1	2	hsa-miR-30a		NM_000056	-0.0223323	1	0	hsa-let-7b		NM_175397	0.147535	1	1	mmu-miR-223
NM_001040441	0.160516	1	0	hsa-miR-1		NM_030648	-0.683476	1	1	hsa-miR-30a		NM_198834	-0.1995	1	0	hsa-let-7b		NM_001039472	-0.067987	1	2	mmu-miR-223
NM_138479	0.0573133	1	0	hsa-miR-1		NM_181659	0.0965657	1	1	hsa-miR-30a		NM_004724	0.0373103	1	0	hsa-let-7b		NM_001033606	1.04813	1	1	mmu-miR-223
NM_024312	-0.755888	1	0	hsa-miR-1		NM_004229	0.162482	1	1	hsa-miR-30a		NM_003729	-0.196859	1	0	hsa-let-7b		NM_173760	0.131361	1	2	mmu-miR-223
NM_007051	-0.016302	1	0	hsa-miR-1		NM_018981	-0.053228	1	1	hsa-miR-30a		NM_000903	0.0621886	1	0	hsa-let-7b		NM_198653	-0.139374	1	1	mmu-miR-223
NM_152531	0.0784182	1	0	hsa-miR-1		NM_006496	0.114541	1	1	hsa-miR-30a		NM_021629	-0.0154976	1	0	hsa-let-7b		NM_001037759	0.359922	1	2	mmu-miR-223
NM_001024070	-1.27227	1	0	hsa-miR-1		NM_015045	-0.0558698	1	1	hsa-miR-30a		NM_001912	-0.189793	1	0	hsa-let-7b		NM_018775	-0.201912	1	1	mmu-miR-223
NM_001085454	0.200154	1	0	hsa-miR-1		NM_022459	0.190033	1	1	hsa-miR-30a		NM_002078	0.078716	1	0	hsa-let-7b		NM_029955	0.183798	1	1	mmu-miR-223
NM_012141	0.105775	1	0	hsa-miR-1		NM_031371	0.1074	1	1	hsa-miR-30a		NM_004317	0.0864921	1	0	hsa-let-7b		NM_145514	-0.127669	1	1	mmu-miR-223
NM_001032374	-0.0263382	1	0	hsa-miR-1		NM_016195	-0.0098802	1	1	hsa-miR-30a		NM_014929	-0.152768	1	0	hsa-let-7b		NM_011541	0.031458	1	1	mmu-miR-223
NM_000454	0.0794364	1	0	hsa-miR-1		NM_145052	-0.278578	1	1	hsa-miR-30a		NM_002203	0.614514	1	0	hsa-let-7b		NM_172666	0.017622	1	1	mmu-miR-223
NM_003685	-0.161475	1	0	hsa-miR-1		NM_015113	-0.0877987	1	1	hsa-miR-30a		NM_006868	0.0362152	1	0	hsa-let-7b		NM_007466	-0.090113	1	1	mmu-miR-223
NM_004454	0.0637478	1	0	hsa-miR-1		NM_001040876	-0.080252	1	1	hsa-miR-30a		NM_001219	-0.0352016	1	0	hsa-let-7b		NM_025482	0.200351	1	1	mmu-miR-223
NM_002871	0.198882	1	0	hsa-miR-1		NM_001082576	0.123687	1	1	hsa-miR-30a		NM_017801	0.0722552	1	0	hsa-let-7b		NM_138651	0.105601	1	1	mmu-miR-223
NM_032595	-0.465556	1	0	hsa-miR-1		NM_015060	-0.361841	1	1	hsa-miR-30a		NM_017812	0.0189803	1	0	hsa-let-7b		NM_178851	0.16034	1	1	mmu-miR-223
NM_053023	-0.112419	1	0	hsa-miR-1		NM_015995	0.0386225	1	1	hsa-miR-30a		NM_002901	0.052461	1	0	hsa-let-7b		NM_018888	0.118135	1	1	mmu-miR-223
NM_001010972	-0.190836	1	0	hsa-miR-1		NM_006033	-0.258748	1	1	hsa-miR-30a		NM_001042559	-0.356369	1	0	hsa-let-7b		NM_027434	0.048511	1	1	mmu-miR-223
NM_080664	-0.260765	1	0	hsa-miR-1		NM_016258	-0.142477	1	1	hsa-miR-30a		NM_024884	-0.0973411	1	0	hsa-let-7b		NM_024225	0.434543	1	1	mmu-miR-223
NM_000984	0.0754412	1	0	hsa-miR-1		NM_001040653	0.167177	1	1	hsa-miR-30a		NM_002906	-0.267835	1	0	hsa-let-7b		NM_029437	0.022053	1	2	mmu-miR-223
NM_182720	0.113925	1	0	hsa-miR-1		NM_003584	-0.218472	1	1	hsa-miR-30a		NM_012325	-0.175173	1	0	hsa-let-7b		NM_007398	0.555897	1	1	mmu-miR-223
NM_153226	-0.104814	1	0	hsa-miR-1		NM_000165	-0.262366	1	1	hsa-miR-30a		NM_000270	-0.0873271	1	0	hsa-let-7b		NM_027288	0.051995	1	1	mmu-miR-223
NM_001005910	-0.681399	1	0	hsa-miR-1		NM_145320	0.137497	1	1	hsa-miR-30a		NM_018061	-0.148739	1	0	hsa-let-7b		NM_011100	0.461722	1	1	mmu-miR-223
NM_022173	-0.0298793	1	0	hsa-miR-1		NM_016374	0.1074	1	1	hsa-miR-30a		NM_002833	0.148609	1	0	hsa-let-7b		NM_175224	0.106667	1	1	mmu-miR-223
NM_017742	0.0287574	1	0	hsa-miR-1		NM_006322	-0.129265	1	1	hsa-miR-30a		NM_002886	0.22989	1	0	hsa-let-7b		NM_027931	-0.424106	1	1	mmu-miR-223
NM_015161	-0.0784084	1	0	hsa-miR-1		NM_001621	-0.586132	1	2	hsa-miR-30a		NM_001191	-0.104471	1	0	hsa-let-7b		NM_027315	0.731271	1	1	mmu-miR-223
NM_015084	-0.311829	1	0	hsa-miR-1		NM_024899	-0.216704	1	2	hsa-miR-30a		NM_006156	0.478487	1	0	hsa-let-7b		NM_011020	0.234559	1	1	mmu-miR-223
NM_001025237	-0.327725	1	0	hsa-miR-1		NM_015358	-0.244524	1	1	hsa-miR-30a		NM_000090	0.0742284	1	0	hsa-let-7b		NM_010022	0.207738	1	1	mmu-miR-223
NM_003795	0.0675112	1	0	hsa-miR-1		NM_201592	-0.366542	1	1	hsa-miR-30a		NM_002592	0.0814611	1	0	hsa-let-7b		NM_020505	0.049659	1	1	mmu-miR-223
NM_199462	0.212507	1	0	hsa-miR-1		NM_014395	0.0410983	1	1	hsa-miR-30a		NM_003908	0.0401112	1	0	hsa-let-7b		NM_009836	0.078755	1	1	mmu-miR-223
NM_175895	0.0455947	1	0	hsa-miR-1		NM_053043	0.131372	1	1	hsa-miR-30a		NM_003846	-0.389677	1	0	hsa-let-7b		NM_029570	0.144403	1	2	mmu-miR-223
NM_001955	-0.589053	1	0	hsa-miR-1		NM_001032380	0.556506	1	1	hsa-miR-30a		NM_015331	0.0502036	1	0	hsa-let-7b		NM_010928	-0.33422	1	2	mmu-miR-223
NM_000681	0.233011	1	0	hsa-miR-1		NM_172059	-0.12508	1	1	hsa-miR-30a		NM_003234	-0.174023	1	0	hsa-let-7b		NM_008094	-0.120444	1	1	mmu-miR-223
NM_016194	-0.185182	1	0	hsa-miR-1		NM_002570	0.24821	1	1	hsa-miR-30a		NM_001151	0.0439433	1	0	hsa-let-7b		NM_007378	0.130348	1	3	mmu-miR-223
NM_138357	0.0110968	1	0	hsa-miR-1		NM_145274	-0.050238	1	1	hsa-miR-30a		NM_001012511	-0.0339339	1	0	hsa-let-7b		NM_178016	0.065463	1	1	mmu-miR-223
NM_030808	0.427306	1	0	hsa-miR-1		NM_001018161	0.201329	1	1	hsa-miR-30a		NM_006268	-0.376068	1	0	hsa-let-7b		NM_145545	0.470737	1	1	mmu-miR-223
NM_183012	0.113925	1	0	hsa-miR-1		NM_030918	-0.0103448	1	1	hsa-miR-30a		NM_002013	0.374879	1	0	hsa-let-7b		NM_028836	0.117557	1	1	mmu-miR-223
NM_000136	0.0115009	1	0	hsa-miR-1		NM_020821	0.0189742	1	4	hsa-miR-30a		NM_004362	0.170767	1	0	hsa-let-7b		NM_172704	0.020845	1	1	mmu-miR-223
NM_001017979	0.030919	1	0	hsa-miR-1		NM_024686	-0.18698	1	3	hsa-miR-30a		NM_001034025	-0.167358	1	0	hsa-let-7b		NM_172990	0.188361	1	1	mmu-miR-223
NM_001023567	-0.385611	1	0	hsa-miR-1		NM_001042751	-0.0256797	1	1	hsa-miR-30a		NM_005313	0.0450146	1	0	hsa-let-7b		NM_026172	0.118211	1	2	mmu-miR-223
NM_003474	-0.0783905	1	0	hsa-miR-1		NM_130438	0.0845623	1	2	hsa-miR-30a		NM_004888	-0.078883	1	0	hsa-let-7b		NM_026079	-0.146682	1	2	mmu-miR-223
NM_138619	0.193983	1	0	hsa-miR-1		NM_016620	0.0471825	1	1	hsa-miR-30a		NM_004051	0.0963755	1	0	hsa-let-7b		NM_010142	-0.063312	1	1	mmu-miR-223
NM_004409	0.139356	1	0	hsa-miR-1		NM_052905	0.245232	1	1	hsa-miR-30a		NM_004111	0.157206	1	0	hsa-let-7b		NM_011327	0.322488	1	2	mmu-miR-223
NM_181482	0.0680872	1	0	hsa-miR-1		NM_172216	0.117271	1	1	hsa-miR-30a		NM_013291	-0.283685	1	0	hsa-let-7b		NM_001081392	-0.308551	1	1	mmu-miR-223
NM_025125	0.215487	1	0	hsa-miR-1		NM_001257	-0.0413121	1	1	hsa-miR-30a		NM_000436	0.00634737	1	0	hsa-let-7b		NM_019763	0.026741	1	4	mmu-miR-223
NM_000551	-0.0415933	1	0	hsa-miR-1		NM_007034	-0.164289	1	1	hsa-miR-30a		NM_005051	-0.29772	1	0	hsa-let-7b		NM_207682	0.270633	1	2	mmu-miR-223
NM_194439	-0.161748	1	0	hsa-miR-1		NM_145649	-1.00632	1	1	hsa-miR-30a		NM_000026	-0.0708015	1	0	hsa-let-7b		NM_177327	-0.318662	1	1	mmu-miR-223
NM_007071	-0.20768	1	0	hsa-miR-1		NM_015097	0.0667311	1	1	hsa-miR-30a		NM_003340	-0.310456	1	0	hsa-let-7b		NM_001081184	0.324628	1	1	mmu-miR-223
NM_024315	-0.0996315	1	0	hsa-miR-1		NM_015026	0.314328	1	1	hsa-miR-30a		NM_001304	-0.185359	1	0	hsa-let-7b		NM_172689	0.223632	1	1	mmu-miR-223
NM_020127	0.311025	1	0	hsa-miR-1		NM_022716	0.14896	1	1	hsa-miR-30a		NM_014763	0.0685892	1	0	hsa-let-7b		NM_013454	-0.271468	1	2	mmu-miR-223
NM_017423	-0.0651182	1	0	hsa-miR-1		NM_002972	-0.433884	1	1	hsa-miR-30a		NM_000945	0.341683	1	0	hsa-let-7b		NM_133888	-0.892383	1	1	mmu-miR-223
NM_005860	-0.0291659	1	0	hsa-miR-1		NM_032776	0.0502754	1	3	hsa-miR-30a		NM_000947	-0.0877344	1	0	hsa-let-7b		NM_026082	0.268833	1	1	mmu-miR-223
NM_004862	-0.00150338	1	0	hsa-miR-1		NM_178313	-0.227353	1	1	hsa-miR-30a		NM_000140	-0.0356239	1	0	hsa-let-7b		NM_019490	0.39966	1	1	mmu-miR-223
NM_007013	-0.107525	1	0	hsa-miR-1		NM_005047	-0.231542	1	1	hsa-miR-30a		NM_006827	0.105039	1	0	hsa-let-7b		NM_026603	0.094804	1	1	mmu-miR-223
NM_020748	-0.220979	1	0	hsa-miR-1		NM_025246	-0.435942	1	1	hsa-miR-30a		NM_030650	-0.128953	1	0	hsa-let-7b		NM_023248	0.545872	1	1	mmu-miR-223
NM_006410	0.184865	1	0	hsa-miR-1		NM_002293	-0.0602762	1	1	hsa-miR-30a		NM_004085	-0.303576	1	0	hsa-let-7b		NM_010368	0.041528	1	3	mmu-miR-223
NM_207627	0.91428	1	0	hsa-miR-1		NM_003010	0.043216	1	1	hsa-miR-30a		NM_001387	0.0614056	1	0	hsa-let-7b		NM_028194	0.014712	1	1	mmu-miR-223
NM_013978	0.0743188	1	0	hsa-miR-1		NM_002078	0.0563175	1	1	hsa-miR-30a		NM_001007024	0.146627	1	0	hsa-let-7b		NM_008898	0.038237	1	1	mmu-miR-223
NM_002455	-1.51201	1	0	hsa-miR-1		NM_001080435	-0.534574	1	1	hsa-miR-30a		NM_002703	-0.0632268	1	0	hsa-let-7b		NM_031875	-0.112876	1	1	mmu-miR-223
NM_003299	-0.327175	1	0	hsa-miR-1		NM_033305	0.135629	1	4	hsa-miR-30a		NM_004450	0.106576	1	0	hsa-let-7b		NM_023525	-0.096041	1	3	mmu-miR-223
NM_144781	0.0531203	1	0	hsa-miR-1		NM_003298	0.112611	1	1	hsa-miR-30a		NM_015599	-0.358621	1	0	hsa-let-7b		NM_133907	0.621516	1	4	mmu-miR-223
NM_004317	-0.165883	1	0	hsa-miR-1		NM_002417	0.337142	1	1	hsa-miR-30a		NM_005789	-0.404467	1	0	hsa-let-7b		NM_027494	0.200069	1	1	mmu-miR-223
NM_015666	0.210788	1	0	hsa-miR-1		NM_000282	0.00287818	1	1	hsa-miR-30a		NM_000791	-0.0606008	1	0	hsa-let-7b		NM_172707	0.020742	1	1	mmu-miR-223
NM_003112	-0.235454	1	0	hsa-miR-1		NM_032847	-0.317168	1	1	hsa-miR-30a		NM_020409	-0.274053	1	0	hsa-let-7b		NM_019499	0.397718	1	2	mmu-miR-223
NM_018374	-0.66159	1	0	hsa-miR-1		NM_022650	-1.1588	1	1	hsa-miR-30a		NM_032340	0.206096	1	0	hsa-let-7b		NM_138587	0.084579	1	1	mmu-miR-223
NM_004719	-0.171735	1	0	hsa-miR-1		NM_000544	-0.137525	1	1	hsa-miR-30a		NM_172020	-0.860049	1	0	hsa-let-7b		NM_012042	-0.079762	1	1	mmu-miR-223
NM_173165	-0.241143	1	0	hsa-miR-1		NM_004012	-0.121102	1	1	hsa-miR-30a		NM_007010	-0.170951	1	0	hsa-let-7b		NM_009662	0.413362	1	1	mmu-miR-223
NM_032345	0.110396	1	0	hsa-miR-1		NM_004667	-0.149012	1	2	hsa-miR-30a		NM_016080	-0.0462815	1	0	hsa-let-7b		NM_182939	-0.17891	1	1	mmu-miR-223
NM_005381	-0.133577	1	0	hsa-miR-1		NM_173173	0.345078	1	1	hsa-miR-30a		NM_003932	0.041625	1	0	hsa-let-7b		NM_001033420	0.384337	1	1	mmu-miR-223
NM_138638	0.145335	1	0	hsa-miR-1		NM_015361	-0.193426	1	1	hsa-miR-30a		NM_005500	0.00834846	1	0	hsa-let-7b		NM_019649	0.02844	1	1	mmu-miR-223
NM_001010862	-0.0401532	1	0	hsa-miR-1		NM_020727	-0.373385	1	1	hsa-miR-30a		NM_001081491	0.0709362	1	0	hsa-let-7b		NM_009983	0.364957	1	1	mmu-miR-223
NM_032458	-0.143531	1	0	hsa-miR-1		NM_005277	-0.366542	1	1	hsa-miR-30a		NM_001007237	-0.225892	1	0	hsa-let-7b		NM_001031814	-0.060286	1	1	mmu-miR-223
NM_021260	0.265263	1	0	hsa-miR-1		NM_170768	-0.0106386	1	1	hsa-miR-30a		NM_001003828	-0.266517	1	0	hsa-let-7b		NM_177231	0.241407	1	2	mmu-miR-223
NM_032569	-0.213637	1	0	hsa-miR-1		NM_012449	-0.451345	1	1	hsa-miR-30a		NM_001219	0.0273662	1	0	hsa-let-7b		NM_010418	-0.549717	1	1	mmu-miR-223
NM_000944	0.0280632	1	0	hsa-miR-1		NM_145032	-0.616684	1	1	hsa-miR-30a		NM_001518	-0.121546	1	0	hsa-let-7b		NM_009287	0.571391	1	1	mmu-miR-223
NM_004293	0.341669	1	0	hsa-miR-1		NM_022977	0.0529695	1	1	hsa-miR-30a		NM_018048	0.0891906	1	0	hsa-let-7b		NM_001039186	-0.043537	1	1	mmu-miR-223
NM_001355	-0.0445816	1	0	hsa-miR-1		NM_016320	0.0977564	1	1	hsa-miR-30a		NM_024329	0.083126	1	0	hsa-let-7b		NM_026545	0.043334	1	1	mmu-miR-223
NM_005775	-0.280331	1	0	hsa-miR-1		NM_018153	-0.0138765	1	1	hsa-miR-30a		NM_080388	0.168269	1	0	hsa-let-7b		NM_008400	-0.086583	1	2	mmu-miR-223
NM_001039802	-0.378267	1	0	hsa-miR-1		NM_015550	0.137497	1	1	hsa-miR-30a		NM_138381	-0.333538	1	0	hsa-let-7b		NM_028177	-0.031612	1	1	mmu-miR-223
NM_001024216	-0.430655	1	0	hsa-miR-1		NM_001038493	-0.124768	1	1	hsa-miR-30a		NM_020701	-0.0714881	1	0	hsa-let-7b		NM_029884	0.488663	1	2	mmu-miR-223
NM_021825	0.118095	1	0	hsa-miR-1		NM_015272	0.177237	1	3	hsa-miR-30a		NM_019022	-0.152248	1	0	hsa-let-7b		NM_010578	0.180372	1	1	mmu-miR-223
NM_018154	-0.855363	1	0	hsa-miR-1		NM_002211	0.144962	1	1	hsa-miR-30a		NM_003848	-0.00417776	1	0	hsa-let-7b		NM_026423	0.274024	1	2	mmu-miR-223
NM_001546	0.0967799	1	0	hsa-miR-1		NM_020738	-0.12837	1	2	hsa-miR-30a		NM_019009	0.177523	1	0	hsa-let-7b		NM_009149	0.068303	1	1	mmu-miR-223
NM_006717	-0.323647	1	0	hsa-miR-1		NM_021145	0.146604	1	1	hsa-miR-30a		NM_018122	-0.0913952	1	0	hsa-let-7b		NM_026753	0.738807	1	1	mmu-miR-223
NM_014676	0.176635	1	0	hsa-miR-1		NM_001006623	0.155209	1	1	hsa-miR-30a		NM_005934	-0.542109	1	0	hsa-let-7b		NM_008854	0.208097	1	1	mmu-miR-223
NM_003588	-0.187252	1	0	hsa-miR-1		NM_003831	-0.327405	1	1	hsa-miR-30a		NM_025232	-0.19862	1	0	hsa-let-7b		NM_030692	0.015565	1	1	mmu-miR-223
NM_032287	0.0508876	1	0	hsa-miR-1		NM_004523	-0.447705	1	1	hsa-miR-30a		NM_001014842	0.0905725	1	0	hsa-let-7b		NM_144933	-0.057765	1	1	mmu-miR-223
NM_032311	-0.462	1	0	hsa-miR-1		NM_012154	0.181522	1	2	hsa-miR-30a		NM_024678	-0.267716	1	0	hsa-let-7b		NM_001081242	0.023061	1	2	mmu-miR-223
NM_001018054	-0.243416	1	0	hsa-miR-1		NM_004586	0.105614	1	3	hsa-miR-30a		NM_138348	-0.0852887	1	0	hsa-let-7b		NM_010890	-0.139878	1	2	mmu-miR-223
NM_017652	0.0186304	1	0	hsa-miR-1		NM_001042749	-0.0256797	1	1	hsa-miR-30a		NM_018170	0.00762311	1	0	hsa-let-7b		NM_172767	0.397526	1	1	mmu-miR-223
NM_181892	-0.0385149	1	0	hsa-miR-1		NM_101395	0.0845623	1	2	hsa-miR-30a		NM_000189	-0.148479	1	0	hsa-let-7b		NM_008633	1.24304	1	2	mmu-miR-223
NM_181304	0.302094	1	0	hsa-miR-1		NM_019049	0.304172	1	1	hsa-miR-30a		NM_020699	0.0338501	1	0	hsa-let-7b		NM_010864	0.212831	1	3	mmu-miR-223
NM_199361	-0.101324	1	0	hsa-miR-1		NM_025010	0.0511678	1	1	hsa-miR-30a		NM_014300	-0.255319	1	0	hsa-let-7b		NM_009282	-0.017732	1	2	mmu-miR-223
NM_025232	-0.15789	1	0	hsa-miR-1		NM_000527	0.312059	1	1	hsa-miR-30a		NM_001017980	0.0116461	1	0	hsa-let-7b		NM_001114119	-0.139491	1	1	mmu-miR-223
NM_022361	-0.152503	1	0	hsa-miR-1		NM_001034853	-0.366378	1	1	hsa-miR-30a		NM_024715	-0.162597	1	0	hsa-let-7b		NM_001113211	-0.079684	1	1	mmu-miR-223
NM_002668	-0.431251	1	0	hsa-miR-1		NM_022918	-0.536775	1	1	hsa-miR-30a		NM_174909	-0.284751	1	0	hsa-let-7b		NM_027375	0.02927	1	1	mmu-miR-223
NM_178863	0.17336	1	0	hsa-miR-1		NM_177952	-0.00104502	1	2	hsa-miR-30a		NM_133494	-0.0102069	1	0	hsa-let-7b		NM_153399	0.223938	1	3	mmu-miR-223
NM_006947	0.0876437	1	0	hsa-miR-1		NM_001042599	0.207331	1	1	hsa-miR-30a		NM_130830	0.10855	1	0	hsa-let-7b		NM_013511	-0.332743	1	1	mmu-miR-223
NM_033247	-0.203057	1	0	hsa-miR-1		NM_006166	-0.0105357	1	1	hsa-miR-30a		NM_033318	0.239089	1	0	hsa-let-7b		NM_028230	0.053735	1	1	mmu-miR-223
NM_001039937	0.105775	1	0	hsa-miR-1		NM_182797	-0.134468	1	1	hsa-miR-30a		NM_002103	-0.440527	1	0	hsa-let-7b		NM_026482	0.678546	1	1	mmu-miR-223
NM_014517	-0.309648	1	0	hsa-miR-1		NM_181676	0.534039	1	1	hsa-miR-30a		NM_016376	0.111929	1	0	hsa-let-7b		NM_026444	0.202945	1	1	mmu-miR-223
NM_017860	-0.064173	1	0	hsa-miR-1		NM_018433	-0.385148	1	1	hsa-miR-30a		NM_001079519	0.0569864	1	0	hsa-let-7b		NM_011682	0.249075	1	3	mmu-miR-223
NM_002137	0.11694	1	0	hsa-miR-1		NM_020455	0.141673	1	2	hsa-miR-30a		NM_173470	-0.0936954	1	0	hsa-let-7b		NM_011631	0.348007	1	1	mmu-miR-223
NM_144957	-0.709125	1	0	hsa-miR-1		NM_207333	0.00786589	1	1	hsa-miR-30a		NM_024656	-0.0565835	1	0	hsa-let-7b		NM_001001932	0.240301	1	1	mmu-miR-223
NM_152434	0.263755	1	0	hsa-miR-1		NM_032408	-0.185913	1	2	hsa-miR-30a		NM_022374	0.0114571	1	0	hsa-let-7b		NM_172790	-0.155874	1	1	mmu-miR-223
NM_174911	0.289466	1	0	hsa-miR-1		NM_019045	-0.117216	1	1	hsa-miR-30a		NM_000291	0.00520307	1	0	hsa-let-7b		NM_011486	1.0114	1	1	mmu-miR-223
NM_000075	-0.28674	1	0	hsa-miR-1		NM_000038	-0.207114	1	1	hsa-miR-30a		NM_003574	-0.0779266	1	0	hsa-let-7b		NM_145427	-0.245466	1	1	mmu-miR-223
NM_000398	-0.0173245	1	0	hsa-miR-1		NM_001029939	0.133189	1	1	hsa-miR-30a		NM_015308	0.0264255	1	0	hsa-let-7b		NM_001004144	-0.156404	1	1	mmu-miR-223
NM_014962	0.327452	1	0	hsa-miR-1		NM_000646	0	1	3	hsa-miR-30a		NM_016647	0.188315	1	0	hsa-let-7b		NM_177390	0.296596	1	2	mmu-miR-223
NM_004589	0.154751	1	0	hsa-miR-1		NM_006716	-0.664205	1	1	hsa-miR-30a		NM_138357	0.0531045	1	0	hsa-let-7b		NM_008750	-0.26854	1	1	mmu-miR-223
NM_003194	-0.104657	1	0	hsa-miR-1		NM_001031695	0.123687	1	1	hsa-miR-30a		NM_023934	0	1	0	hsa-let-7b		NM_016780	0.401261	1	1	mmu-miR-223
NM_001641	-0.109549	1	0	hsa-miR-1		NM_001076785	0.405648	1	1	hsa-miR-30a		NM_004275	0.0608637	1	0	hsa-let-7b		NM_178259	0.246596	1	1	mmu-miR-223
NM_001222	-0.108964	1	0	hsa-miR-1		NM_019053	0.360836	1	2	hsa-miR-30a		NM_004217	-0.411969	1	0	hsa-let-7b		NM_172558	-0.101163	1	1	mmu-miR-223
NM_001839	-0.727723	1	0	hsa-miR-1		NM_001788	0.0934527	1	1	hsa-miR-30a		NM_145808	0.0779697	1	0	hsa-let-7b		NM_026175	-0.067926	1	1	mmu-miR-223
NM_019898	0.118996	1	0	hsa-miR-1		NM_138319	0.24821	1	1	hsa-miR-30a		NM_002131	-0.395173	1	0	hsa-let-7b		NM_027915	0.11457	1	3	mmu-miR-223
NM_018150	0.0745397	1	0	hsa-miR-1		NM_004225	-0.0590666	1	1	hsa-miR-30a		NM_003099	-0.0309716	1	0	hsa-let-7b		NM_001033654	0.097008	1	1	mmu-miR-223
NM_199054	0.508589	1	0	hsa-miR-1		NM_005509	-0.147717	1	3	hsa-miR-30a		NM_001004439	0.126565	1	0	hsa-let-7b		NM_031878	-0.197246	1	1	mmu-miR-223
NM_000633	0.00502891	1	0	hsa-miR-1		NM_020199	0.0900938	1	1	hsa-miR-30a		NM_001098783	-0.0271541	1	0	hsa-let-7b		NM_133706	-0.125545	1	1	mmu-miR-223
NM_001455	-0.275865	1	0	hsa-miR-1		NM_032217	0.0216754	1	1	hsa-miR-30a		NM_030813	-0.15017	1	0	hsa-let-7b		NM_001044383	-0.065377	1	1	mmu-miR-223
NM_033025	0.0171082	1	0	hsa-miR-1		NM_005358	0.150228	1	1	hsa-miR-30a		NM_002056	0.217726	1	0	hsa-let-7b		NM_016920	-0.104825	1	2	mmu-miR-223
NM_001033031	-0.286384	1	0	hsa-miR-1		NM_002074	-0.0043831	1	1	hsa-miR-30a		NM_172037	-1.02694	1	0	hsa-let-7b		NM_011308	-0.162313	1	2	mmu-miR-223
NM_031445	0.07395	1	0	hsa-miR-1		NM_015129	0.0897759	1	1	hsa-miR-30a		NM_005793	-0.293606	1	0	hsa-let-7b		NM_021536	0.070153	1	1	mmu-miR-223
NM_007217	-0.254794	1	0	hsa-miR-1		NM_001380	-0.0923692	1	4	hsa-miR-30a		NM_000995	-0.0648829	1	0	hsa-let-7b		NM_011694	0.10126	1	1	mmu-miR-223
NM_024667	-0.236962	1	0	hsa-miR-1		NM_198837	0.135132	1	1	hsa-miR-30a		NM_002356	0.227861	1	0	hsa-let-7b		NM_001035226	-0.021541	1	1	mmu-miR-223
NM_004338	0.0680872	1	0	hsa-miR-1		NM_183376	0.520929	1	1	hsa-miR-30a		NM_002444	0.167523	1	0	hsa-let-7b		NM_145827	0.835203	1	1	mmu-miR-223
NM_199362	-0.101324	1	0	hsa-miR-1		NM_032186	0.0471825	1	1	hsa-miR-30a		NM_006505	-0.269273	1	0	hsa-let-7b		NM_025310	-0.327673	1	1	mmu-miR-223
NM_015050	0.156864	1	0	hsa-miR-1		NM_003626	0.0597056	1	1	hsa-miR-30a		NM_001079518	-0.078883	1	0	hsa-let-7b		NM_178911	0.229523	1	1	mmu-miR-223
NM_001031740	0.159372	1	0	hsa-miR-1		NM_001040000	-0.113358	1	2	hsa-miR-30a		NM_006908	0.170248	1	0	hsa-let-7b		NM_020557	-0.217909	1	1	mmu-miR-223
NM_130475	0.0137877	1	0	hsa-miR-1		NM_013233	-0.854093	1	1	hsa-miR-30a		NM_004099	-0.0862403	1	0	hsa-let-7b		NM_009615	-0.398292	1	1	mmu-miR-223
NM_032325	0.324805	1	0	hsa-miR-1		NM_033227	-0.304581	1	1	hsa-miR-30a		NM_006516	0.00818885	1	0	hsa-let-7b		NM_009068	0.184139	1	1	mmu-miR-223
NM_004631	-0.243416	1	0	hsa-miR-1		NM_006603	-0.0256797	1	1	hsa-miR-30a		NM_033133	0.0451486	1	0	hsa-let-7b		NM_025900	0.1681	1	1	mmu-miR-223
NM_004313	0.0547806	1	0	hsa-miR-1		NM_019887	0.00469424	1	1	hsa-miR-30a		NM_018841	0.217709	1	0	hsa-let-7b		NM_021563	0.220347	1	3	mmu-miR-223
NM_006409	-0.176249	1	0	hsa-miR-1		NM_130437	0.0845623	1	2	hsa-miR-30a		NM_019592	0.0184688	1	0	hsa-let-7b		NM_201358	0.391166	1	1	mmu-miR-223
NM_005501	-0.0138343	1	0	hsa-miR-1		NM_001097600	-0.435942	1	1	hsa-miR-30a		NM_002072	0.229433	1	0	hsa-let-7b		NM_172015	0.097653	1	2	mmu-miR-223
NM_003101	0.29462	1	0	hsa-miR-1		NM_007018	0.0864712	1	1	hsa-miR-30a		NM_001099	-0.311387	1	0	hsa-let-7b		NM_134080	-0.223072	1	2	mmu-miR-223
NM_001007466	-0.354646	1	0	hsa-miR-1		NM_006528	-1.46362	1	2	hsa-miR-16		NM_001098801	-0.183582	1	0	hsa-let-7b		NM_019955	0.212199	1	1	mmu-miR-223
NM_004965	-0.183116	1	0	hsa-miR-1		NM_004504	0.140277	1	3	hsa-miR-16		NM_003373	0.00410308	1	0	hsa-let-7b		NM_008477	0.103887	1	1	mmu-miR-223
NM_012393	0.072485	1	0	hsa-miR-1		NM_004358	-0.491389	1	1	hsa-miR-16		NM_020357	0.0355644	1	0	hsa-let-7b		NM_177780	0.335617	1	1	mmu-miR-223
NM_001490	-0.326565	1	0	hsa-miR-1		NM_018905	-1.00697	1	5	hsa-miR-16		NM_016322	0.0382581	1	0	hsa-let-7b		NM_021713	0.233811	1	1	mmu-miR-223
NM_014601	-0.261269	1	0	hsa-miR-1		NM_024735	0.233372	1	4	hsa-miR-16		NM_025065	-0.105678	1	0	hsa-let-7b		NM_175344	0.053426	1	1	mmu-miR-223
NM_016433	-0.0274709	1	0	hsa-miR-1		NM_013347	-0.45499	1	1	hsa-miR-16		NM_000191	0.235773	1	0	hsa-let-7b		NM_011994	0.239972	1	1	mmu-miR-223
NM_001077203	-0.0711834	1	0	hsa-miR-1		NM_078480	-0.180452	1	3	hsa-miR-16		NM_014607	0.270452	1	0	hsa-let-7b		NM_009634	0.049092	1	1	mmu-miR-223
NM_212467	0.0569411	1	0	hsa-miR-1		NM_006526	-0.318821	1	1	hsa-miR-16		NM_016040	-0.26111	1	0	hsa-let-7b		NM_178919	0.040181	1	2	mmu-miR-223
NM_001001701	0.414055	1	0	hsa-miR-1		NM_024417	0.793	1	3	hsa-miR-16		NM_004613	0.1839	1	0	hsa-let-7b		NM_010026	0.08797	1	1	mmu-miR-223
NM_005082	0.378782	1	0	hsa-miR-1		NM_017661	-0.204147	1	1	hsa-miR-16		NM_014426	0.17236	1	0	hsa-let-7b		NM_199080	0.124066	1	1	mmu-miR-223
NM_001018136	-0.0123572	1	0	hsa-miR-1		NM_004015	0.000699366	1	6	hsa-miR-16		NM_003246	-0.623399	1	0	hsa-let-7b		NM_175251	-0.187503	1	1	mmu-miR-223
NM_005920	0.31476	1	0	hsa-miR-1		NM_001013845	-0.669116	1	1	hsa-miR-16		NM_025125	-0.195348	1	0	hsa-let-7b		NM_001081066	-0.554481	1	2	mmu-miR-223
NM_012453	-0.137546	1	0	hsa-miR-1		NM_018390	0.491684	1	3	hsa-miR-16		NM_005216	-0.0137838	1	0	hsa-let-7b		NM_008065	-0.003571	1	1	mmu-miR-223
NM_004394	-0.107131	1	0	hsa-miR-1		NM_033010	-0.439962	1	1	hsa-miR-16		NM_024408	-0.0443242	1	0	hsa-let-7b		NM_007520	0.204314	1	4	mmu-miR-223
NM_001001329	-0.00243019	1	0	hsa-miR-1		NM_175848	0.622844	1	4	hsa-miR-16		NM_001415	-0.0295589	1	0	hsa-let-7b		NM_009456	0.221236	1	1	mmu-miR-223
NM_206854	0.221654	1	0	hsa-miR-1		NM_001039141	0.206104	1	2	hsa-miR-16		NM_003169	0.0819955	1	0	hsa-let-7b		NM_019973	0.275853	1	1	mmu-miR-223
NM_007303	-0.129741	1	0	hsa-miR-1		NM_004178	-0.868381	1	2	hsa-miR-16		NM_021249	-0.184852	1	0	hsa-let-7b		NM_177326	0.003556	1	1	mmu-miR-223
NM_018170	-0.103765	1	0	hsa-miR-1		NM_001080950	0.216709	1	6	hsa-miR-16		NM_002293	-0.142348	1	0	hsa-let-7b		NM_009655	0.079714	1	2	mmu-miR-223
NM_017515	0.386378	1	0	hsa-miR-1		NM_002508	1.46493	1	2	hsa-miR-16		NM_006289	0.108907	1	0	hsa-let-7b		NM_001114613	0.216579	1	1	mmu-miR-223
NM_018662	0.413729	1	0	hsa-miR-1		NM_001010986	-0.466331	1	1	hsa-miR-16		NM_006191	-0.15017	1	0	hsa-let-7b		NM_010581	0.403463	1	1	mmu-miR-223
NM_006186	-0.389908	1	0	hsa-miR-1		NM_152547	-0.0324801	1	1	hsa-miR-16		NM_005063	-0.268315	1	0	hsa-let-7b		NM_023348	0.253528	1	1	mmu-miR-223
NM_024532	0.445318	1	0	hsa-miR-1		NM_181673	-0.411699	1	1	hsa-miR-16		NM_019088	0.0975791	1	0	hsa-let-7b		NM_030253	1.99845	1	1	mmu-miR-223
NM_001011670	0.234146	1	0	hsa-miR-1		NM_015230	-1.00406	1	2	hsa-miR-16		NM_030780	-0.729966	1	0	hsa-let-7b		NM_030138	0.231651	1	1	mmu-miR-223
NM_021239	-0.442793	1	0	hsa-miR-1		NM_003426	0.0291386	1	1	hsa-miR-16		NM_024334	-0.0166389	1	0	hsa-let-7b		NM_001081071	0.191913	1	1	mmu-miR-223
NM_007304	-0.129741	1	0	hsa-miR-1		NM_178509	-0.128982	1	1	hsa-miR-16		NM_006773	-0.107956	1	0	hsa-let-7b		NM_011500	-0.261016	1	2	mmu-miR-223
NM_173546	0.206908	1	0	hsa-miR-1		NM_022051	-0.228685	1	1	hsa-miR-16		NM_019005	-0.354001	1	0	hsa-let-7b		NM_027400	0.211213	1	2	mmu-miR-223
NM_004193	0.712143	1	0	hsa-miR-1		NM_031882	-1.00697	1	2	hsa-miR-16		NM_133496	-0.280838	1	0	hsa-let-7b		NM_018744	-0.752072	1	4	mmu-miR-223
NM_022777	0.0183702	1	0	hsa-miR-1		NM_002267	-0.767189	1	2	hsa-miR-16		NM_020162	-0.294782	1	0	hsa-let-7b		NM_001039474	0.007715	1	1	mmu-miR-223
NM_052937	0.138045	1	0	hsa-miR-1		NM_025164	0.56605	1	2	hsa-miR-16		NM_018101	-0.206643	1	0	hsa-let-7b		NM_133216	-0.004597	1	1	mmu-miR-223
NM_001002811	-0.0997701	1	0	hsa-miR-1		NM_014803	-0.360357	1	2	hsa-miR-16		NM_030579	0.211298	1	0	hsa-let-7b		NM_145505	0.069501	1	1	mmu-miR-223
NM_001079534	-0.121572	1	0	hsa-miR-1		NM_005238	-0.265053	1	1	hsa-miR-16		NM_003634	-0.0832474	1	0	hsa-let-7b		NM_011262	-0.041773	1	1	mmu-miR-223
NM_139162	0.229986	1	0	hsa-miR-1		NM_015190	-0.359595	1	1	hsa-miR-16		NM_005732	-0.0608775	1	0	hsa-let-7b		NM_146093	0.142321	1	1	mmu-miR-223
NM_183399	-0.0906501	1	0	hsa-miR-1		NM_032283	-0.159713	1	1	hsa-miR-16		NM_032476	-0.0590783	1	0	hsa-let-7b		NM_008960	0.31636	1	1	mmu-miR-223
NM_175063	0.0348337	1	0	hsa-miR-1		NM_080546	0.301093	1	3	hsa-miR-16		NM_017793	0.179629	1	0	hsa-let-7b		NM_001080706	-0.466043	1	1	mmu-miR-223
NM_138413	-0.48411	1	0	hsa-miR-1		NM_001076683	-0.289151	1	4	hsa-miR-16		NM_001031696	-0.121679	1	0	hsa-let-7b		NM_001111100	0.128159	1	1	mmu-miR-223
NM_017737	-0.15267	1	0	hsa-miR-1		NM_004393	0.172191	1	2	hsa-miR-16		NM_138773	-0.158854	1	0	hsa-let-7b		NM_024204	0.197069	1	1	mmu-miR-223
NM_198595	0.138202	1	0	hsa-miR-1		NM_013229	1.05377	1	3	hsa-miR-16		NM_032492	-0.112633	1	0	hsa-let-7b		NM_023799	-0.077371	1	3	mmu-miR-223
NM_004567	0.131724	1	0	hsa-miR-1		NM_005646	0.428385	1	5	hsa-miR-16		NM_016245	-0.0852887	1	0	hsa-let-7b		NM_001003933	0.08372	1	1	mmu-miR-223
NM_183060	0.113925	1	0	hsa-miR-1		NM_181864	0.0716116	1	1	hsa-miR-16		NM_021079	-0.00848689	1	0	hsa-let-7b		NM_008224	0.060375	1	2	mmu-miR-223
NM_001024688	-0.186065	1	0	hsa-miR-1		NM_015554	-1.41845	1	2	hsa-miR-16		NM_013260	-0.116365	1	0	hsa-let-7b		NM_008446	-0.190972	1	2	mmu-miR-223
NM_030648	0.453811	1	0	hsa-miR-1		NM_005899	0.64852	1	2	hsa-miR-16		NM_004342	0.184589	1	0	hsa-let-7b		NM_001009947	0.110185	1	2	mmu-miR-223
NM_206853	0.221654	1	0	hsa-miR-1		NM_021147	-0.107683	1	4	hsa-miR-16		NM_001040020	0.517523	1	0	hsa-let-7b		NM_001033600	0.228695	1	2	mmu-miR-223
NM_194317	-0.291666	1	0	hsa-miR-1		NM_201555	0.228114	1	1	hsa-miR-16		NM_013386	-0.555325	1	0	hsa-let-7b		NM_009457	0.032441	1	1	mmu-miR-223
NM_001082970	-0.0572037	1	0	hsa-miR-1		NM_033168	0.0580172	1	1	hsa-miR-16		NM_001005271	-0.237319	1	0	hsa-let-7b		NM_019773	0.189456	1	1	mmu-miR-223
NM_199414	0.104059	1	0	hsa-miR-1		NM_001039573	-0.126436	1	2	hsa-miR-16		NM_002913	-0.0621217	1	0	hsa-let-7b		NM_021523	-0.029697	1	2	mmu-miR-223
NM_016275	0.303414	1	0	hsa-miR-1		NM_001015048	-0.0961299	1	2	hsa-miR-16		NM_194291	-0.381062	1	0	hsa-let-7b		NM_028773	0.21997	1	1	mmu-miR-223
NM_182665	-0.388689	1	0	hsa-miR-1		NM_033121	0.587556	1	1	hsa-miR-16		NM_138809	0.0570014	1	0	hsa-let-7b		NM_007807	-0.050087	1	1	mmu-miR-223
NM_002833	-0.353827	1	0	hsa-miR-1		NM_016223	-0.27822	1	3	hsa-miR-16		NM_001037304	0.249051	1	0	hsa-let-7b
NM_000693	0.24095	1	0	hsa-miR-1		NM_032813	0.841005	1	5	hsa-miR-16		NM_001098477	-0.160404	1	0	hsa-let-7b
NM_199004	0.0547806	1	0	hsa-miR-1		NM_020448	0.511904	1	1	hsa-miR-16		NM_198334	0.0284693	1	0	hsa-let-7b
NM_080631	0.13011	1	0	hsa-miR-1		NM_018445	-0.579421	1	2	hsa-miR-16		NM_033087	0.406885	1	0	hsa-let-7b
NM_017723	0.117021	1	0	hsa-miR-1		NM_012408	-0.18595	1	2	hsa-miR-16		NM_014341	-0.0233263	1	0	hsa-let-7b
NM_000052	-0.526576	1	0	hsa-miR-1		NM_017595	0.150095	1	1	hsa-miR-16		NM_138428	-0.189034	1	0	hsa-let-7b
NM_023018	-0.211407	1	0	hsa-miR-1		NM_006487	0.575881	1	4	hsa-miR-16		NM_014584	-0.31545	1	0	hsa-let-7b
NM_022572	0.246652	1	0	hsa-miR-1		NM_005100	-0.358917	1	1	hsa-miR-16		NM_001025107	-0.0522768	1	0	hsa-let-7b
NM_033201	0.0102352	1	0	hsa-miR-1		NM_183047	-0.18595	1	2	hsa-miR-16		NM_152758	0.0273515	1	0	hsa-let-7b
NM_199123	0.337492	1	0	hsa-miR-1		NM_005955	0.142606	1	2	hsa-miR-16		NM_018509	-0.0614306	1	0	hsa-let-7b
NM_182723	0.113925	1	0	hsa-miR-1		NM_007056	-0.314144	1	1	hsa-miR-16		NM_005964	0.0115298	1	0	hsa-let-7b
NM_001033002	0.375591	1	0	hsa-miR-1		NM_001025369	-0.661931	1	2	hsa-miR-16		NM_015051	0.132625	1	0	hsa-let-7b
NM_004932	0.0292881	1	0	hsa-miR-1		NM_014701	-0.540007	1	1	hsa-miR-16		NM_001024736	0.109141	1	0	hsa-let-7b
NM_003469	0	1	0	hsa-miR-1		NM_001077188	-0.332063	1	4	hsa-miR-16		NM_015356	0.0494271	1	0	hsa-let-7b
NM_016440	-0.18927	1	0	hsa-miR-1		NM_058191	-0.472877	1	2	hsa-miR-16		NM_001018067	-0.000432744	1	0	hsa-let-7b
NM_198513	0.585717	1	0	hsa-miR-1		NM_017692	-0.195921	1	1	hsa-miR-16		NM_001035260	-0.13014	1	0	hsa-let-7b
NM_178426	-0.0279983	1	0	hsa-miR-1		NM_005813	-0.0699368	1	2	hsa-miR-16		NM_005165	0.0584279	1	0	hsa-let-7b
NM_004805	-0.0243495	1	0	hsa-miR-1		NM_004815	-0.590228	1	2	hsa-miR-16		NM_002128	0.255443	1	0	hsa-let-7b
NM_022744	-0.022137	1	0	hsa-miR-1		NM_018379	0.364396	1	2	hsa-miR-16		NM_006117	-0.0359054	1	0	hsa-let-7b
NM_022095	-0.101291	1	0	hsa-miR-1		NM_017554	-0.0154998	1	2	hsa-miR-16		NM_002490	-0.065848	1	0	hsa-let-7b
NM_030639	-0.443472	1	0	hsa-miR-1		NM_002850	0.567731	1	1	hsa-miR-16		NM_004985	0.0847468	1	0	hsa-let-7b
NM_014520	0.0966904	1	0	hsa-miR-1		NM_014866	0.588649	1	2	hsa-miR-16		NM_000404	-0.206518	1	0	hsa-let-7b
NM_153232	-0.106345	1	0	hsa-miR-1		NM_020830	-0.641074	1	2	hsa-miR-16		NM_018602	-0.0878701	1	0	hsa-let-7b
NM_001083590	0.42445	1	0	hsa-miR-1		NM_001039664	-0.920551	1	1	hsa-miR-16		NM_001002296	-0.109026	1	0	hsa-let-7b
NM_003985	-0.0270564	1	0	hsa-miR-1		NM_019008	-0.202746	1	2	hsa-miR-16		NM_001655	-0.311968	1	0	hsa-let-7b
NM_004087	-0.123962	1	0	hsa-miR-1		NM_018688	0.037801	1	1	hsa-miR-16		NM_012416	-0.28155	1	0	hsa-let-7b
NM_016474	0.00606679	1	0	hsa-miR-1		NM_005157	-0.358891	1	3	hsa-miR-16		NM_004781	-0.37362	1	0	hsa-let-7b
NM_198189	0.0839337	1	0	hsa-miR-1		NM_005663	-0.0337663	1	4	hsa-miR-16		NM_007221	-0.323197	1	0	hsa-let-7b
NM_032433	-0.113514	1	0	hsa-miR-1		NM_130830	2.27852	1	1	hsa-miR-16		NM_152407	-0.745108	1	0	hsa-let-7b
NM_181526	0.0598011	1	0	hsa-miR-1		NM_012232	-0.507496	1	3	hsa-miR-16		NM_012262	-0.327572	1	0	hsa-let-7b
NM_182966	0.27758	1	0	hsa-miR-1		NM_014049	0.724201	1	2	hsa-miR-16		NM_006047	-0.192699	1	0	hsa-let-7b
NM_032276	0.152759	1	0	hsa-miR-1		NM_002880	-0.0707919	1	1	hsa-miR-16		NM_006717	-0.0385767	1	0	hsa-let-7b
NM_021149	-0.0968794	1	0	hsa-miR-1		NM_006832	-0.609495	1	2	hsa-miR-16		NM_013325	-0.222681	1	0	hsa-let-7b
NM_001042511	0.263747	1	0	hsa-miR-1		NM_001002261	-0.0661201	1	2	hsa-miR-16		NM_001003684	0.10276	1	0	hsa-let-7b
NM_018698	-1.08035	1	0	hsa-miR-1		NM_145799	0.502435	1	1	hsa-miR-16		NM_006595	0.141557	1	0	hsa-let-7b
NM_002309	0.131439	1	0	hsa-miR-1		NM_005056	0.133845	1	2	hsa-miR-16		NM_012333	-0.203389	1	0	hsa-let-7b
NM_033542	0.307257	1	0	hsa-miR-1		NM_033397	0.148716	1	1	hsa-miR-16		NM_001025252	-0.0959919	1	0	hsa-let-7b
NM_000351	-0.0345104	1	0	hsa-miR-1		NM_021636	-0.248794	1	4	hsa-miR-16		NM_000593	0.00434906	1	0	hsa-let-7b
NM_001036646	-0.20768	1	0	hsa-miR-1		NM_007320	-0.454817	1	1	hsa-miR-16		NM_032731	-0.063779	1	0	hsa-let-7b
NM_018963	0.414249	1	0	hsa-miR-1		NM_024523	-0.126183	1	5	hsa-miR-16		NM_018201	-0.250355	1	0	hsa-let-7b
NM_003772	0.223152	1	0	hsa-miR-1		NM_005242	-0.794121	1	2	hsa-miR-16		NM_006547	-0.240131	1	0	hsa-let-7b
NM_006241	0.317119	1	0	hsa-miR-1		NM_015374	-0.310322	1	4	hsa-miR-16		NM_005831	-0.524666	1	0	hsa-let-7b
NM_001130	-0.166766	1	0	hsa-miR-1		NM_001017958	-0.135387	1	3	hsa-miR-16		NM_001845	0.425153	1	0	hsa-let-7b
NM_004039	-0.501317	1	0	hsa-miR-1		NM_015375	0.381448	1	2	hsa-miR-16		NM_014953	-0.135798	1	0	hsa-let-7b
NM_014660	-0.019463	1	0	hsa-miR-1		NM_178148	-0.364698	1	2	hsa-miR-16		NM_006371	-0.0684645	1	0	hsa-let-7b
NM_138967	-0.044201	1	0	hsa-miR-1		NM_000088	0.797352	1	3	hsa-miR-16		NM_004894	-0.0501882	1	0	hsa-let-7b
NM_001077427	-0.525952	1	0	hsa-miR-1		NM_024784	1.04359	1	3	hsa-miR-16		NM_003170	-0.000144262	1	0	hsa-let-7b
NM_003127	-0.0371438	1	0	hsa-miR-1		NM_152586	-0.00813386	1	3	hsa-miR-16		NM_024864	-0.425996	1	0	hsa-let-7b
NM_006538	-0.0552944	1	0	hsa-miR-1		NM_030645	0.271083	1	1	hsa-miR-16		NM_013402	0.00460955	1	0	hsa-let-7b
NM_004760	0.203243	1	0	hsa-miR-1		NM_033238	-0.32604	1	4	hsa-miR-16		NM_017813	0.0174171	1	0	hsa-let-7b
NM_006358	-0.0261249	1	0	hsa-miR-1		NM_015058	0.0102305	1	4	hsa-miR-16		NM_005051	0.0416102	1	0	hsa-let-7b
NM_000178	-0.0602806	1	0	hsa-miR-1		NM_032195	0.0871614	1	4	hsa-miR-16		NM_001042517	-0.144699	1	0	hsa-let-7b
NM_001040647	-0.020654	1	0	hsa-miR-1		NM_014851	0.156632	1	4	hsa-miR-16		NM_015224	0.0692854	1	0	hsa-let-7b
NM_130470	0.0137877	1	0	hsa-miR-1		NM_207340	-0.295712	1	6	hsa-miR-16		NM_004748	0.0524161	1	0	hsa-let-7b
NM_001003789	-0.399746	1	0	hsa-miR-1		NM_173060	-0.353368	1	6	hsa-miR-16		NM_002271	-0.0978804	1	0	hsa-let-7b
NM_145295	-0.139422	1	0	hsa-miR-1		NM_001042405	-0.868504	1	3	hsa-miR-16		NM_001048201	-0.499884	1	0	hsa-let-7b
NM_003216	-0.103739	1	0	hsa-miR-1		NM_004060	-0.540744	1	1	hsa-miR-16		NM_006704	-0.0575542	1	0	hsa-let-7b
NM_006813	0.0342983	1	0	hsa-miR-1		NM_005904	-0.746401	1	1	hsa-miR-16		NM_015323	0.000995803	1	0	hsa-let-7b
NM_006033	-0.570231	1	0	hsa-miR-1		NM_152927	-0.0848614	1	2	hsa-miR-16		NM_001085411	0.261725	1	0	hsa-let-7b
NM_001011724	-0.100538	1	0	hsa-miR-1		NM_001001998	0.0460683	1	2	hsa-miR-16		NM_003811	-1.27941	1	0	hsa-let-7b
NM_014700	-0.117571	1	0	hsa-miR-1		NM_016123	0.174616	1	1	hsa-miR-16		NM_004645	-0.991753	1	0	hsa-let-7b
NM_001020819	0.0405169	1	0	hsa-miR-1		NM_005027	-0.176209	1	5	hsa-miR-16		NM_178126	-0.63914	1	0	hsa-let-7b
NM_001039618	-0.0165098	1	0	hsa-miR-1		NM_031485	-0.38315	1	1	hsa-miR-16		NM_013386	-0.596554	1	0	hsa-let-7b
NM_004078	-0.434747	1	0	hsa-miR-1		NM_020940	-0.55823	1	2	hsa-miR-16		NM_006547	-0.591967	1	0	hsa-let-7b
NM_003131	0.291886	1	0	hsa-miR-1		NM_153638	-0.266442	1	1	hsa-miR-16		NM_001077663	-0.52677	1	0	hsa-let-7b
NM_020836	0.298212	1	0	hsa-miR-1		NM_007345	0.00674865	1	3	hsa-miR-16		NM_172037	-0.429214	1	0	hsa-let-7b
NM_001006684	0.0023522	1	0	hsa-miR-1		NM_201429	-0.0167053	1	1	hsa-miR-16		NM_000404	-0.367707	1	0	hsa-let-7b
NM_016544	0.757186	1	0	hsa-miR-1		NM_020343	0.350378	1	4	hsa-miR-16		NM_005834	-0.332622	1	0	hsa-let-7b
NM_015291	0.145899	1	0	hsa-miR-1		NM_181466	0.0471849	1	2	hsa-miR-16		NM_001191	-0.330673	1	0	hsa-let-7b
NM_080821	0.0525454	1	0	hsa-miR-1		NM_198889	-0.955503	1	12	hsa-miR-16		NM_016052	-0.32458	1	0	hsa-let-7b
NM_020245	-0.354646	1	0	hsa-miR-1		NM_024113	0.566966	1	2	hsa-miR-16		NM_016196	-0.31313	1	0	hsa-let-7b
NM_153367	-0.185989	1	0	hsa-miR-1		NM_001001410	-0.385747	1	1	hsa-miR-16		NM_030780	-0.300651	1	0	hsa-let-7b
NM_201533	-0.00591913	1	0	hsa-miR-1		NM_000305	-0.537015	1	1	hsa-miR-16		NM_003246	-0.299714	1	0	hsa-let-7b
NM_001083535	0.169441	1	0	hsa-miR-1		NM_021962	-0.381888	1	2	hsa-miR-16		NM_018201	-0.295488	1	0	hsa-let-7b
NM_006386	-0.258648	1	0	hsa-miR-1		NM_001005158	0.269632	1	3	hsa-miR-16		NM_002703	-0.286408	1	0	hsa-let-7b
NM_000991	0.0566365	1	0	hsa-miR-1		NM_016506	0.132548	1	3	hsa-miR-16		NM_003729	-0.273098	1	0	hsa-let-7b
NM_173500	0.058866	1	0	hsa-miR-1		NM_001024649	-0.442636	1	2	hsa-miR-16		NM_001098511	-0.265917	1	0	hsa-let-7b
NM_018226	-0.298171	1	0	hsa-miR-1		NM_017919	-0.0711688	1	1	hsa-miR-16		NM_194291	-0.263756	1	0	hsa-let-7b
NM_024899	-0.0596101	1	0	hsa-miR-1		NM_018386	0.444719	1	1	hsa-miR-16		NM_021101	-0.253263	1	0	hsa-let-7b
NM_001080469	0.203746	1	0	hsa-miR-1		NM_001024736	-0.0285624	1	2	hsa-miR-16		NM_016400	-0.245739	1	0	hsa-let-7b
NM_199171	0.211107	1	0	hsa-miR-1		NM_018401	-0.694038	1	1	hsa-miR-16		NM_032492	-0.234011	1	0	hsa-let-7b
NM_006896	0.119228	1	0	hsa-miR-1		NM_018124	0.90782	1	1	hsa-miR-16		NM_019009	-0.227741	1	0	hsa-let-7b
NM_001034852	-0.0552237	1	0	hsa-miR-1		NM_018903	-1.00697	1	3	hsa-miR-16		NM_001037304	-0.208018	1	0	hsa-let-7b
NM_005109	-0.0330666	1	0	hsa-miR-1		NM_199053	-0.0806109	1	1	hsa-miR-16		NM_017554	-0.206643	1	0	hsa-let-7b
NM_005324	-1.10507	1	0	hsa-miR-1		NM_152564	-0.364776	1	4	hsa-miR-16		NM_007055	-0.205518	1	0	hsa-let-7b
NM_001042386	0.15617	1	0	hsa-miR-1		NM_032737	-0.359817	1	2	hsa-miR-16		NM_002881	-0.20364	1	0	hsa-let-7b
NM_138551	0.862476	1	0	hsa-miR-1		NM_017714	-0.264483	1	3	hsa-miR-16		NM_002524	-0.203514	1	0	hsa-let-7b
NM_012096	-0.0540215	1	0	hsa-miR-1		NM_145321	-0.481844	1	1	hsa-miR-16		NM_001042517	-0.199876	1	0	hsa-let-7b
NM_021197	0.420995	1	0	hsa-miR-1		NM_198320	1.82368	1	1	hsa-miR-16		NM_006555	-0.197865	1	0	hsa-let-7b
NM_171982	-0.0974192	1	0	hsa-miR-1		NM_014635	-1.11481	1	1	hsa-miR-16		NM_012463	-0.19774	1	0	hsa-let-7b
NM_178826	-0.0970359	1	0	hsa-miR-1		NM_032199	0.825221	1	2	hsa-miR-16		NM_000403	-0.194844	1	0	hsa-let-7b
NM_002999	-0.445012	1	0	hsa-miR-1		NM_031232	0.209229	1	2	hsa-miR-16		NM_004099	-0.193204	1	0	hsa-let-7b
NM_052853	0.161168	1	0	hsa-miR-1		NM_000090	1.90818	1	5	hsa-miR-16		NM_175852	-0.191563	1	0	hsa-let-7b
NM_016626	0.224629	1	0	hsa-miR-1		NM_152925	-0.0848614	1	2	hsa-miR-16		NM_004781	-0.191563	1	0	hsa-let-7b
NM_005229	0.101139	1	0	hsa-miR-1		NM_018315	-0.296125	1	1	hsa-miR-16		NM_001007024	-0.188401	1	0	hsa-let-7b
NM_032349	-0.104755	1	0	hsa-miR-1		NM_001258	0.134404	1	2	hsa-miR-16		NM_014584	-0.185105	1	0	hsa-let-7b
NM_000304	0.032139	1	0	hsa-miR-1		NM_020039	0.298775	1	4	hsa-miR-16		NM_001001349	-0.182946	1	0	hsa-let-7b
NM_004583	0.191607	1	0	hsa-miR-1		NM_033240	-0.32604	1	3	hsa-miR-16		NM_152758	-0.179256	1	0	hsa-let-7b
NM_001032380	0.354965	1	0	hsa-miR-1		NM_002081	0.0697331	1	4	hsa-miR-16		NM_019067	-0.17594	1	0	hsa-let-7b
NM_148170	-0.0511078	1	0	hsa-miR-1		NM_182980	-0.239585	1	1	hsa-miR-16		NM_003829	-0.174023	1	0	hsa-let-7b
NM_004715	0.083246	1	0	hsa-miR-1		NM_006245	0.195688	1	2	hsa-miR-16		NM_002078	-0.169284	1	0	hsa-let-7b
NM_001005476	-0.125398	1	0	hsa-miR-1		NM_020374	-0.444209	1	2	hsa-miR-16		NM_014300	-0.166844	1	0	hsa-let-7b
NM_002542	-0.0315759	1	0	hsa-miR-1		NM_030629	-0.245531	1	4	hsa-miR-16		NM_007266	-0.166201	1	0	hsa-let-7b
NM_004554	0.133113	1	0	hsa-miR-1		NM_000386	-0.0698955	1	1	hsa-miR-16		NM_004888	-0.159242	1	0	hsa-let-7b
NM_016937	-0.414081	1	0	hsa-miR-1		NM_007005	0.268395	1	3	hsa-miR-16		NM_033515	-0.158983	1	0	hsa-let-7b
NM_031850	-0.164945	1	0	hsa-miR-1		NM_020899	0.294479	1	4	hsa-miR-16		NM_012416	-0.158466	1	0	hsa-let-7b
NM_004674	-0.437912	1	0	hsa-miR-1		NM_033498	-0.130227	1	3	hsa-miR-16		NM_016946	-0.154842	1	0	hsa-let-7b
NM_198098	-0.32925	1	0	hsa-miR-1		NM_024329	-0.729682	1	1	hsa-miR-16		NM_019088	-0.152378	1	0	hsa-let-7b
NM_001003676	0.101456	1	0	hsa-miR-1		NM_000636	0.595606	1	1	hsa-miR-16		NM_013291	-0.148218	1	0	hsa-let-7b
NM_016829	-0.0315759	1	0	hsa-miR-1		NM_000627	1.2004	1	4	hsa-miR-16		NM_020375	-0.147046	1	0	hsa-let-7b
NM_013245	-0.0485964	1	0	hsa-miR-1		NM_012218	-0.21568	1	4	hsa-miR-16		NM_015994	-0.143524	1	0	hsa-let-7b
NM_024619	-0.11761	1	0	hsa-miR-1		NM_001040458	0.0603015	1	2	hsa-miR-16		NM_001098477	-0.14274	1	0	hsa-let-7b
NM_181833	-0.0165679	1	0	hsa-miR-1		NM_015149	0.429337	1	2	hsa-miR-16		NM_006598	-0.142217	1	0	hsa-let-7b
NM_181725	-0.233091	1	0	hsa-miR-1		NM_003659	-0.27836	1	1	hsa-miR-16		NM_013238	-0.141564	1	0	hsa-let-7b
NM_005779	0.511597	1	0	hsa-miR-1		NM_000520	0.296159	1	3	hsa-miR-16		NM_012458	-0.14104	1	0	hsa-let-7b
NM_012242	-0.0488329	1	0	hsa-miR-1		NM_001039490	-0.329446	1	3	hsa-miR-16		NM_006717	-0.139339	1	0	hsa-let-7b
NM_007081	-0.399746	1	0	hsa-miR-1		NM_198843	0.0366119	1	5	hsa-miR-16		NM_003622	-0.138814	1	0	hsa-let-7b
NM_018463	-0.131512	1	0	hsa-miR-1		NM_018728	0.288362	1	1	hsa-miR-16		NM_004805	-0.138683	1	0	hsa-let-7b
NM_181672	0.160282	1	0	hsa-miR-1		NM_004270	-0.579429	1	1	hsa-miR-16		NM_004985	-0.132906	1	0	hsa-let-7b
NM_178448	-0.248852	1	0	hsa-miR-1		NM_138801	0.562532	1	1	hsa-miR-16		NM_015097	-0.132643	1	0	hsa-let-7b
NM_001042751	0.202519	1	0	hsa-miR-1		NM_005231	0.225299	1	1	hsa-miR-16		NM_194279	-0.132248	1	0	hsa-let-7b
NM_018010	0.0673842	1	0	hsa-miR-1		NM_021213	0.583025	1	1	hsa-miR-16		NM_001099225	-0.130404	1	0	hsa-let-7b
NM_001010915	0	1	0	hsa-miR-1		NM_018135	-0.236451	1	1	hsa-miR-16		NM_017944	-0.13014	1	0	hsa-let-7b
NM_001693	0.151897	1	0	hsa-miR-1		NM_005570	-0.82931	1	1	hsa-miR-16		NM_018170	-0.129085	1	0	hsa-let-7b
NM_033515	0.0197418	1	0	hsa-miR-1		NM_016219	0.240427	1	1	hsa-miR-16		NM_014341	-0.128557	1	0	hsa-let-7b
NM_182850	0.113925	1	0	hsa-miR-1		NM_000108	-0.861636	1	4	hsa-miR-16		NM_000270	-0.126973	1	0	hsa-let-7b
NM_182719	0.113925	1	0	hsa-miR-1		NM_001042724	0.135642	1	4	hsa-miR-16		NM_017811	-0.126841	1	0	hsa-let-7b
NM_006974	-0.0644285	1	0	hsa-miR-1		NM_012102	0.0488771	1	4	hsa-miR-16		NM_032750	-0.125387	1	0	hsa-let-7b
NM_207006	-0.0316164	1	0	hsa-miR-1		NM_005348	-0.944524	1	1	hsa-miR-16		NM_003099	-0.125122	1	0	hsa-let-7b
NM_007176	0.0695707	1	0	hsa-miR-1		NM_007247	0.13483	1	2	hsa-miR-16		NM_022130	-0.123534	1	0	hsa-let-7b
NM_182679	0.0534647	1	0	hsa-miR-1		NM_004514	-0.107209	1	1	hsa-miR-16		NM_016376	-0.123401	1	0	hsa-let-7b
NM_172216	0.151345	1	0	hsa-miR-1		NM_133372	0.265667	1	2	hsa-miR-16		NM_001304	-0.123004	1	0	hsa-let-7b
NM_015627	-0.0549926	1	0	hsa-miR-1		NM_198503	-0.462464	1	5	hsa-miR-16		NM_007010	-0.122871	1	0	hsa-let-7b
NM_020463	0.1225	1	0	hsa-miR-1		NM_138822	0.201488	1	1	hsa-miR-16		NM_033550	-0.119423	1	0	hsa-let-7b
NM_032871	-0.126761	1	0	hsa-miR-1		NM_015346	1.10649	1	12	hsa-miR-16		NM_018061	-0.118227	1	0	hsa-let-7b
NM_181887	-0.0385149	1	0	hsa-miR-1		NM_153689	-0.871434	1	1	hsa-miR-16		NM_016458	-0.117296	1	0	hsa-let-7b
NM_015087	0.332571	1	0	hsa-miR-1		NM_020371	-0.0564076	1	1	hsa-miR-16		NM_001002296	-0.116365	1	0	hsa-let-7b
NM_178558	-0.036998	1	0	hsa-miR-1		NM_015068	0.634396	1	2	hsa-miR-16		NM_007221	-0.116099	1	0	hsa-let-7b
NM_005327	-0.151077	1	0	hsa-miR-1		NM_001044392	-0.0120047	1	1	hsa-miR-16		NM_020357	-0.114367	1	0	hsa-let-7b
NM_001079670	-0.0907627	1	0	hsa-miR-1		NM_000375	0.301704	1	1	hsa-miR-16		NM_017548	-0.113834	1	0	hsa-let-7b
NM_207043	0.149232	1	0	hsa-miR-1		NM_001941	-0.241799	1	3	hsa-miR-16		NM_006516	-0.113567	1	0	hsa-let-7b
NM_015148	-0.312764	1	0	hsa-miR-1		NM_175072	-0.195921	1	2	hsa-miR-16		NM_001098801	-0.111833	1	0	hsa-let-7b
NM_001042454	-0.498875	1	0	hsa-miR-1		NM_022128	0.700456	1	2	hsa-miR-16		NM_002359	-0.109427	1	0	hsa-let-7b
NM_203294	0.310836	1	0	hsa-miR-1		NM_001083961	-0.620274	1	3	hsa-miR-16		NM_002013	-0.109026	1	0	hsa-let-7b
NM_015097	0.0190196	1	0	hsa-miR-1		NM_018899	-1.00697	1	4	hsa-miR-16		NM_005051	-0.108357	1	0	hsa-let-7b
NM_002127	0.0574725	1	0	hsa-miR-1		NM_005892	-0.179407	1	9	hsa-miR-16		NM_005819	-0.106214	1	0	hsa-let-7b
NM_001083963	0.257395	1	0	hsa-miR-1		NM_032042	0.129883	1	1	hsa-miR-16		NM_001042559	-0.106214	1	0	hsa-let-7b
NM_007006	0.0489858	1	0	hsa-miR-1		NM_181077	-0.46197	1	2	hsa-miR-16		NM_003234	-0.103531	1	0	hsa-let-7b
NM_001194	0.13294	1	0	hsa-miR-1		NM_022121	-0.102942	1	1	hsa-miR-16		NM_001035260	-0.102322	1	0	hsa-let-7b
NM_172200	0.388046	1	0	hsa-miR-1		NM_014952	0.315102	1	3	hsa-miR-16		NM_024334	-0.101381	1	0	hsa-let-7b
NM_016488	0.016404	1	0	hsa-miR-1		NM_022372	-0.362351	1	1	hsa-miR-16		NM_003170	-0.0992279	1	0	hsa-let-7b
NM_004350	0.18177	1	0	hsa-miR-1		NM_001001484	-0.247993	1	1	hsa-miR-16		NM_001487	-0.0963968	1	0	hsa-let-7b
NM_006520	0.0843099	1	0	hsa-miR-1		NM_001329	0.228044	1	1	hsa-miR-16		NM_020122	-0.0951818	1	0	hsa-let-7b
NM_012222	-0.298108	1	0	hsa-miR-1		NM_003069	0.0925331	1	2	hsa-miR-16		NM_006773	-0.0926134	1	0	hsa-let-7b
NM_001042682	0.123045	1	0	hsa-miR-1		NM_004451	-0.564782	1	1	hsa-miR-16		NM_013943	-0.0903115	1	0	hsa-let-7b
NM_024311	0.39364	1	0	hsa-miR-1		NM_005808	0.0935866	1	2	hsa-miR-16		NM_003574	-0.088413	1	0	hsa-let-7b
NM_052849	-0.221612	1	0	hsa-miR-1		NM_005505	0.16006	1	3	hsa-miR-16		NM_003908	-0.0867838	1	0	hsa-let-7b
NM_021940	-0.257058	1	0	hsa-miR-1		NM_178548	-0.0419818	1	3	hsa-miR-16		NM_012478	-0.0863762	1	0	hsa-let-7b
NM_178578	0.434667	1	0	hsa-miR-1		NM_003107	0.287039	1	3	hsa-miR-16		NM_004085	-0.083792	1	0	hsa-let-7b
NM_032021	0.335587	1	0	hsa-miR-1		NM_015292	0.129339	1	4	hsa-miR-16		NM_002901	-0.0816123	1	0	hsa-let-7b
NM_012323	0.927787	1	0	hsa-miR-1		NM_014779	0.0937171	1	2	hsa-miR-16		NM_002103	-0.0816123	1	0	hsa-let-7b
NM_001098272	0.00902599	1	0	hsa-miR-1		NM_001017403	-0.248794	1	4	hsa-miR-16		NM_003169	-0.0813396	1	0	hsa-let-7b
NM_001040022	0.350471	1	0	hsa-miR-1		NM_013402	0.990104	1	2	hsa-miR-16		NM_007367	-0.0803848	1	0	hsa-let-7b
NM_000801	0.025305	1	0	hsa-miR-1		NM_014324	0.856315	1	2	hsa-miR-16		NM_001011513	-0.0799754	1	0	hsa-let-7b
NM_178313	-0.0835183	1	0	hsa-miR-1		NM_001421	0.172011	1	1	hsa-miR-16		NM_001040020	-0.0799754	1	0	hsa-let-7b
NM_021959	-0.20569	1	0	hsa-miR-1		NM_139281	-0.78223	1	1	hsa-miR-16		NM_002853	-0.0797024	1	0	hsa-let-7b
NM_005950	0.0959381	1	0	hsa-miR-1		NM_002569	-1.07875	1	1	hsa-miR-16		NM_133496	-0.0787464	1	0	hsa-let-7b
NM_153741	0.390906	1	0	hsa-miR-1		NM_018425	0.448838	1	1	hsa-miR-16		NM_018509	-0.0786098	1	0	hsa-let-7b
NM_006805	-0.00876649	1	0	hsa-miR-1		NM_176895	0.42516	1	1	hsa-miR-16		NM_182547	-0.0776532	1	0	hsa-let-7b
NM_207046	0.149232	1	0	hsa-miR-1		NM_006812	-0.135387	1	3	hsa-miR-16		NM_138348	-0.077243	1	0	hsa-let-7b
NM_001044393	-0.109782	1	0	hsa-miR-1		NM_206866	-0.703831	1	1	hsa-miR-16		NM_032569	-0.0743684	1	0	hsa-let-7b
NM_006803	0.0241377	1	0	hsa-miR-1		NM_001029884	-0.257025	1	2	hsa-miR-16		NM_016617	-0.0731347	1	0	hsa-let-7b
NM_001008492	-0.455534	1	0	hsa-miR-1		NM_003377	-0.685586	1	2	hsa-miR-16		NM_023934	-0.0731347	1	0	hsa-let-7b
NM_021109	-0.173882	1	0	hsa-miR-1		NM_020428	-0.125501	1	2	hsa-miR-16		NM_012333	-0.0729976	1	0	hsa-let-7b
NM_025205	-0.578868	1	0	hsa-miR-1		NM_022840	-0.324786	1	1	hsa-miR-16		NM_003340	-0.0728604	1	0	hsa-let-7b
NM_004449	-0.625648	1	0	hsa-miR-1		NM_005909	0.0922769	1	3	hsa-miR-16		NM_012325	-0.0724488	1	0	hsa-let-7b
NM_199487	0.174902	1	0	hsa-miR-1		NM_021222	0.621456	1	1	hsa-miR-16		NM_001025107	-0.0701145	1	0	hsa-let-7b
NM_001006656	0.0120073	1	0	hsa-miR-1		NM_021937	0.412975	1	1	hsa-miR-16		NM_002056	-0.0694272	1	0	hsa-let-7b
NM_145730	0.223307	1	0	hsa-miR-1		NM_001003818	-0.287305	1	1	hsa-miR-16		NM_015308	-0.0690147	1	0	hsa-let-7b
NM_013999	0.034805	1	0	hsa-miR-1		NM_015695	0.373632	1	4	hsa-miR-16		NM_001025252	-0.0662614	1	0	hsa-let-7b
NM_152945	-0.174146	1	0	hsa-miR-1		NM_015513	0.436794	1	1	hsa-miR-16		NM_032340	-0.063641	1	0	hsa-let-7b
NM_016605	-0.0980694	1	0	hsa-miR-1		NM_001040273	-0.249072	1	5	hsa-miR-16		NM_003373	-0.0619835	1	0	hsa-let-7b
NM_199437	0.109392	1	0	hsa-miR-1		NM_018091	0.133691	1	1	hsa-miR-16		NM_006704	-0.0614306	1	0	hsa-let-7b
NM_203446	0.220082	1	0	hsa-miR-1		NM_182551	-0.147098	1	1	hsa-miR-16		NM_002913	-0.0603241	1	0	hsa-let-7b
NM_001431	-0.302026	1	0	hsa-miR-1		NM_001024957	-0.352559	1	3	hsa-miR-16		NM_006191	-0.059909	1	0	hsa-let-7b
NM_004100	-0.0340403	1	0	hsa-miR-1		NM_016360	0.146435	1	1	hsa-miR-16		NM_004481	-0.0582472	1	0	hsa-let-7b
NM_018209	0.156182	1	0	hsa-miR-1		NM_031454	-0.0414064	1	2	hsa-miR-16		NM_015224	-0.0571383	1	0	hsa-let-7b
NM_144721	0.268634	1	0	hsa-miR-1		NM_001001563	-0.114103	1	1	hsa-miR-16		NM_004735	-0.0545012	1	0	hsa-let-7b
NM_001042717	0.0830959	1	0	hsa-miR-1		NM_024598	-0.0133691	1	1	hsa-miR-16		NM_005216	-0.0543623	1	0	hsa-let-7b
NM_032622	0.369916	1	0	hsa-miR-1		NM_002867	-0.600891	1	1	hsa-miR-16		NM_019887	-0.0524159	1	0	hsa-let-7b
NM_004427	-0.029677	1	0	hsa-miR-1		NM_001823	0.412601	1	2	hsa-miR-16		NM_001655	-0.0519985	1	0	hsa-let-7b
NM_022650	0.260578	1	0	hsa-miR-1		NM_080703	0.145298	1	3	hsa-miR-16		NM_003343	-0.0511633	1	0	hsa-let-7b
NM_030594	-0.121572	1	0	hsa-miR-1		NM_022346	-0.584145	1	1	hsa-miR-16		NM_005347	-0.0506062	1	0	hsa-let-7b
NM_025234	-0.198233	1	0	hsa-miR-1		NM_014580	-0.571815	1	3	hsa-miR-16		NM_002053	-0.0473988	1	0	hsa-let-7b
NM_175883	0.0489029	1	0	hsa-miR-1		NM_020920	-0.10131	1	5	hsa-miR-16		NM_002294	-0.0471195	1	0	hsa-let-7b
NM_003096	0.231785	1	0	hsa-miR-1		NM_139246	-0.387601	1	2	hsa-miR-16		NM_002131	-0.0469799	1	0	hsa-let-7b
NM_020831	0.045313	1	0	hsa-miR-1		NM_053025	3.1143	1	5	hsa-miR-16		NM_000995	-0.046002	1	0	hsa-let-7b
NM_001005849	-0.117647	1	0	hsa-miR-1		NM_014506	0.0256879	1	1	hsa-miR-16		NM_019022	-0.0453032	1	0	hsa-let-7b
NM_201403	0.0416662	1	0	hsa-miR-1		NM_019084	-0.219229	1	1	hsa-miR-16		NM_014720	-0.0451634	1	0	hsa-let-7b
NM_173173	-0.389908	1	0	hsa-miR-1		NM_203371	1.03674	1	3	hsa-miR-16		NM_024656	-0.0444641	1	0	hsa-let-7b
NM_032174	0.198235	1	0	hsa-miR-1		NM_001433	-0.402329	1	3	hsa-miR-16		NM_004738	-0.0441843	1	0	hsa-let-7b
NM_015989	-0.0737662	1	0	hsa-miR-1		NM_025104	-0.297785	1	1	hsa-miR-16		NM_004866	-0.0434845	1	0	hsa-let-7b
NM_152289	0.111619	1	0	hsa-miR-1		NM_022652	-0.363755	1	3	hsa-miR-16		NM_001415	-0.0434845	1	0	hsa-let-7b
NM_032322	-0.0379418	1	0	hsa-miR-1		NM_021648	0.880382	1	2	hsa-miR-16		NM_016322	-0.0429244	1	0	hsa-let-7b
NM_030667	-0.0638446	1	0	hsa-miR-1		NM_014283	-1.26081	1	1	hsa-miR-16		NM_001015880	-0.0427844	1	0	hsa-let-7b
NM_018101	-0.122864	1	0	hsa-miR-1		NM_006393	0.979042	1	1	hsa-miR-16		NM_012280	-0.0409625	1	0	hsa-let-7b
NM_181698	0.0470065	1	0	hsa-miR-1		NM_001080417	0.523193	1	4	hsa-miR-16		NM_014953	-0.0385767	1	0	hsa-let-7b
NM_007373	0.130231	1	0	hsa-miR-1		NM_021732	0.565647	1	1	hsa-miR-16		NM_002906	-0.0363275	1	0	hsa-let-7b
NM_022137	-0.0552237	1	0	hsa-miR-1		NM_003763	-0.31915	1	1	hsa-miR-16		NM_002271	-0.0354832	1	0	hsa-let-7b
NM_021242	0.0652522	1	0	hsa-miR-1		NM_001007073	-0.0206872	1	1	hsa-miR-16		NM_002356	-0.0347792	1	0	hsa-let-7b
NM_033028	-0.0169303	1	0	hsa-miR-1		NM_000148	-0.337242	1	1	hsa-miR-16		NM_004450	-0.0298416	1	0	hsa-let-7b
NM_002189	0.388046	1	0	hsa-miR-1		NM_002541	-0.343738	1	6	hsa-miR-16		NM_005789	-0.0298416	1	0	hsa-let-7b
NM_031462	-0.162493	1	0	hsa-miR-1		NM_182944	-0.379622	1	5	hsa-miR-16		NM_138809	-0.0298416	1	0	hsa-let-7b
NM_017527	0.0833053	1	0	hsa-miR-1		NM_020162	-0.86986	1	2	hsa-miR-16		NM_173470	-0.0291348	1	0	hsa-let-7b
NM_016816	-0.180826	1	0	hsa-miR-1		NM_024293	0.141447	1	1	hsa-miR-16		NM_004317	-0.0285692	1	0	hsa-let-7b
NM_004273	0.17727	1	0	hsa-miR-1		NM_015534	-0.723389	1	1	hsa-miR-16		NM_000026	-0.0277203	1	0	hsa-let-7b
NM_003359	-0.120635	1	0	hsa-miR-1		NM_198850	-0.950565	1	7	hsa-miR-16		NM_001098204	-0.0244615	1	0	hsa-let-7b
NM_004956	0.149221	1	0	hsa-miR-1		NM_212472	-0.172558	1	2	hsa-miR-16		NM_002871	-0.0237521	1	0	hsa-let-7b
NM_016320	0.0423895	1	0	hsa-miR-1		NM_030664	-0.247993	1	1	hsa-miR-16		NM_016156	-0.0231844	1	0	hsa-let-7b
NM_004996	0.118996	1	0	hsa-miR-1		NM_007368	-0.161291	1	1	hsa-miR-16		NM_198834	-0.0194884	1	0	hsa-let-7b
NM_001005408	0.412237	1	0	hsa-miR-1		NM_001005373	-0.495682	1	3	hsa-miR-16		NM_001012511	-0.018919	1	0	hsa-let-7b
NM_004094	0.0789049	1	0	hsa-miR-1		NM_014454	-0.0469317	1	1	hsa-miR-16		NM_001034025	-0.0186342	1	0	hsa-let-7b
NM_016530	0.347696	1	0	hsa-miR-1		NM_004958	0.164013	1	6	hsa-miR-16		NM_020144	-0.0184917	1	0	hsa-let-7b
NM_005722	-0.25933	1	0	hsa-miR-1		NM_001025091	-0.428379	1	4	hsa-miR-16		NM_001031711	-0.0182069	1	0	hsa-let-7b
NM_000600	0.293638	1	0	hsa-miR-1		NM_198834	0.333848	1	4	hsa-miR-16		NM_014235	-0.0182069	1	0	hsa-let-7b
NM_201434	0.191607	1	0	hsa-miR-1		NM_001020820	-0.546186	1	1	hsa-miR-16		NM_001098632	-0.0179219	1	0	hsa-let-7b
NM_004436	0.149232	1	0	hsa-miR-1		NM_001005749	0.574994	1	2	hsa-miR-16		NM_001081491	-0.0167815	1	0	hsa-let-7b
NM_003313	-0.0421761	1	0	hsa-miR-1		NM_023930	-0.150704	1	1	hsa-miR-16		NM_001031696	-0.0156403	1	0	hsa-let-7b
NM_001008660	-0.276681	1	0	hsa-miR-1		NM_013437	-0.257111	1	1	hsa-miR-16		NM_030648	-0.00977712	1	0	hsa-let-7b
NM_152735	-0.483893	1	0	hsa-miR-1		NM_017607	-0.404671	1	2	hsa-miR-16		NM_152649	-0.00963382	1	0	hsa-let-7b
NM_007047	0.0240584	1	0	hsa-miR-1		NM_207112	0.207534	1	1	hsa-miR-16		NM_001048201	-0.00690837	1	0	hsa-let-7b
NM_183049	-0.173882	1	0	hsa-miR-1		NM_014693	-0.0553373	1	2	hsa-miR-16		NM_021183	-0.00604663	1	0	hsa-let-7b
NM_006405	-0.1003	1	0	hsa-miR-1		NM_022074	0.322043	1	1	hsa-miR-16		NM_032731	-0.00547185	1	0	hsa-let-7b
NM_005759	-0.0231783	1	0	hsa-miR-1		NM_004486	-0.14339	1	4	hsa-miR-16		NM_003932	-0.00489684	1	0	hsa-let-7b
NM_006478	-0.347157	1	0	hsa-miR-1		NM_002829	-0.444834	1	1	hsa-miR-16		NM_006047	-0.00489684	1	0	hsa-let-7b
NM_004874	-0.409736	1	0	hsa-miR-1		NM_001090	-0.428379	1	4	hsa-miR-16		NM_001079518	-0.00360224	1	0	hsa-let-7b
NM_012415	-0.306937	1	0	hsa-miR-1		NM_001386	0.724115	1	1	hsa-miR-16		NM_021249	-0.00345832	1	0	hsa-let-7b
NM_004487	0.450179	1	0	hsa-miR-1		NM_001025366	-0.661931	1	3	hsa-miR-16		NM_005313	-0.00288251	1	0	hsa-let-7b
NM_018988	0.375395	1	0	hsa-miR-1		NM_020139	0.847539	1	1	hsa-miR-16		NM_006268	-0.00259452	1	0	hsa-let-7b
NM_016403	0.269951	1	0	hsa-miR-1		NM_003202	0.242154	1	1	hsa-miR-16		NM_021079	-0.0017302	1	0	hsa-let-7b
NM_001018139	-0.0123572	1	0	hsa-miR-1		NM_148172	0.321562	1	1	hsa-miR-16		NM_001518	-0.000576963	1	0	hsa-let-7b
NM_018364	-0.210529	1	0	hsa-miR-1		NM_018082	-0.575698	1	5	hsa-miR-16		NM_080725	-0.000576963	1	0	hsa-let-7b
NM_017590	0.430532	1	0	hsa-miR-1		NM_024881	0.18762	1	3	hsa-miR-16		NM_015599	0	1	0	hsa-let-7b
NM_021145	0.403795	1	0	hsa-miR-1		NM_181868	1.05377	1	3	hsa-miR-16		NM_007033	0.00200674	1	0	hsa-let-7b
NM_001032375	-0.0263382	1	0	hsa-miR-1		NM_031968	0.287584	1	1	hsa-miR-16		NM_030813	0.0035534	1	0	hsa-let-7b
NM_001006623	0.0875636	1	0	hsa-miR-1		NM_018375	-0.0346002	1	1	hsa-miR-16		NM_014763	0.00429118	1	0	hsa-let-7b
NM_032015	-0.0409896	1	0	hsa-miR-1		NM_016227	-1.26081	1	1	hsa-miR-16		NM_030981	0.00442141	1	0	hsa-let-7b
NM_207518	-0.111168	1	0	hsa-miR-1		NM_016016	-0.302874	1	1	hsa-miR-16		NM_001151	0.00476877	1	0	hsa-let-7b
NM_033300	-0.243416	1	0	hsa-miR-1		NM_032049	1.11513	1	1	hsa-miR-16		NM_015608	0.00521755	1	0	hsa-let-7b
NM_001024732	-0.12199	1	0	hsa-miR-1		NM_006052	0.332758	1	1	hsa-miR-16		NM_001005271	0.00641983	1	0	hsa-let-7b
NM_005603	0.589543	1	0	hsa-miR-1		NM_001995	0.111521	1	1	hsa-miR-16		NM_002444	0.00747808	1	0	hsa-let-7b
NM_133375	-0.230276	1	0	hsa-miR-1		NM_018263	-0.450518	1	2	hsa-miR-16		NM_001042452	0.00750709	1	0	hsa-let-7b
NM_201559	-0.275865	1	0	hsa-miR-1		NM_003392	0.480684	1	1	hsa-miR-16		NM_133494	0.00811631	1	0	hsa-let-7b
NM_001042749	0.202519	1	0	hsa-miR-1		NM_182917	-0.301742	1	7	hsa-miR-16		NM_152682	0.00936456	1	0	hsa-let-7b
NM_207036	0.0324866	1	0	hsa-miR-1		NM_004021	0.000699366	1	7	hsa-miR-16		NM_001008708	0.0105267	1	0	hsa-let-7b
NM_181312	-0.00583541	1	0	hsa-miR-1		NM_001025073	-0.113458	1	1	hsa-miR-16		NM_015331	0.0106575	1	0	hsa-let-7b
NM_013438	0.143309	1	0	hsa-miR-1		NM_018394	-0.833204	1	1	hsa-miR-16		NM_017793	0.0111227	1	0	hsa-let-7b
NM_145305	-0.0547489	1	0	hsa-miR-1		NM_017929	0.175054	1	2	hsa-miR-16		NM_017812	0.0144413	1	0	hsa-let-7b
NM_016040	0.187213	1	0	hsa-miR-1		NM_152897	1.02045	1	1	hsa-miR-16		NM_001387	0.0145287	1	0	hsa-let-7b
NM_000700	0.216901	1	0	hsa-miR-1		NM_145012	0.378128	1	1	hsa-miR-16		NM_006289	0.0145433	1	0	hsa-let-7b
NM_033220	-0.0948186	1	0	hsa-miR-1		NM_032148	-0.557336	1	1	hsa-miR-16		NM_001259	0.0155492	1	0	hsa-let-7b
NM_021933	0.00610328	1	0	hsa-miR-1		NM_004011	0.000699366	1	8	hsa-miR-16		NM_015356	0.0163515	1	0	hsa-let-7b
NM_001153	-0.172904	1	0	hsa-miR-1		NM_019048	-1.41271	1	2	hsa-miR-16		NM_002886	0.0176799	1	0	hsa-let-7b
NM_183425	0.505178	1	0	hsa-miR-1		NM_002997	0.902925	1	1	hsa-miR-16		NM_016245	0.0195944	1	0	hsa-let-7b
NM_207647	-0.0366347	1	0	hsa-miR-1		NM_130787	-1.39823	1	5	hsa-miR-16		NM_005732	0.0196237	1	0	hsa-let-7b
NM_017727	0.42445	1	0	hsa-miR-1		NM_004505	-0.0864372	1	2	hsa-miR-16		NM_006868	0.0199893	1	0	hsa-let-7b
NM_199204	0.0398866	1	0	hsa-miR-1		NM_001829	-0.660832	1	3	hsa-miR-16		NM_033161	0.0201356	1	0	hsa-let-7b
NM_018337	0.167138	1	0	hsa-miR-1		NM_003944	1.00678	1	3	hsa-miR-16		NM_001005386	0.0217458	1	0	hsa-let-7b
NM_201274	-0.0511653	1	0	hsa-miR-1		NM_005692	-0.353323	1	5	hsa-miR-16		NM_006595	0.0227421	1	0	hsa-let-7b
NM_152307	0.135476	1	0	hsa-miR-1		NM_002878	0.101432	1	2	hsa-miR-16		NM_006371	0.0248835	1	0	hsa-let-7b
NM_016011	-0.12199	1	0	hsa-miR-1		NM_013328	0.174598	1	1	hsa-miR-16		NM_003168	0.0267928	1	0	hsa-let-7b
NM_017455	-0.37314	1	0	hsa-miR-1		NM_002848	0.407992	1	1	hsa-miR-16		NM_001031727	0.0275279	1	0	hsa-let-7b
NM_002823	-1.01658	1	0	hsa-miR-1		NM_016434	-0.103131	1	4	hsa-miR-16		NM_001933	0.0280132	1	0	hsa-let-7b
NM_145063	-0.288142	1	0	hsa-miR-1		NM_001008738	0.265667	1	2	hsa-miR-16		NM_016338	0.02922	1	0	hsa-let-7b
NM_001478	-0.307031	1	0	hsa-miR-1		NM_017758	-0.524487	1	2	hsa-miR-16		NM_004346	0.0296911	1	0	hsa-let-7b
NM_014297	0.0544385	1	0	hsa-miR-1		NM_001450	0.228114	1	1	hsa-miR-16		NM_018048	0.0297942	1	0	hsa-let-7b
NM_001042470	-0.25125	1	0	hsa-miR-1		NM_006825	0.85831	1	1	hsa-miR-16		NM_006761	0.0320051	1	0	hsa-let-7b
NM_018246	-0.0129946	1	0	hsa-miR-1		NM_017912	0.613288	1	3	hsa-miR-16		NM_000291	0.0326395	1	0	hsa-let-7b
NM_001003962	-0.220302	1	0	hsa-miR-1		NM_004783	-0.497549	1	8	hsa-miR-16		NM_006156	0.0330823	1	0	hsa-let-7b
NM_022172	-0.00830951	1	0	hsa-miR-1		NM_006141	-0.337019	1	1	hsa-miR-16		NM_006908	0.0332742	1	0	hsa-let-7b
NM_152626	0.346351	1	0	hsa-miR-1		NM_016464	-0.0568136	1	1	hsa-miR-16		NM_198334	0.0339978	1	0	hsa-let-7b
NM_031212	0.0560574	1	0	hsa-miR-1		NM_006312	-0.53051	1	6	hsa-miR-16		NM_024329	0.0363779	1	0	hsa-let-7b
NM_003768	0.267732	1	0	hsa-miR-1		NM_018999	-0.766157	1	2	hsa-miR-16		NM_000424	0.0371623	1	0	hsa-let-7b
NM_000437	0.183113	1	0	hsa-miR-1		NM_001079669	0.841005	1	5	hsa-miR-16		NM_015051	0.0371623	1	0	hsa-let-7b
NM_181481	0.0680872	1	0	hsa-miR-1		NM_181831	-0.316933	1	2	hsa-miR-16		NM_000191	0.0389991	1	0	hsa-let-7b
NM_005112	-0.3531	1	0	hsa-miR-1		NM_033645	0.185592	1	1	hsa-miR-16		NM_019592	0.0429323	1	0	hsa-let-7b
NM_014667	0.359882	1	0	hsa-miR-1		NM_053026	3.1143	1	5	hsa-miR-16		NM_001018067	0.0456399	1	0	hsa-let-7b
NM_182910	-0.614509	1	0	hsa-miR-1		NM_001044391	-0.0120047	1	1	hsa-miR-16		NM_003898	0.0500543	1	0	hsa-let-7b
NM_182487	0.0565373	1	0	hsa-miR-1		NM_005785	-0.264212	1	1	hsa-miR-16		NM_020726	0.0502933	1	0	hsa-let-7b
NM_032377	-0.187793	1	0	hsa-miR-1		NM_173636	-0.620274	1	3	hsa-miR-16		NM_000189	0.0536285	1	0	hsa-let-7b
NM_178275	0.225605	1	0	hsa-miR-1		NM_006367	0.0682276	1	1	hsa-miR-16		NM_005165	0.0539579	1	0	hsa-let-7b
NM_199184	-0.128029	1	0	hsa-miR-1		NM_018908	-1.00697	1	4	hsa-miR-16		NM_002064	0.0565662	1	0	hsa-let-7b
NM_001042681	0.123045	1	0	hsa-miR-1		NM_024536	-0.863009	1	10	hsa-miR-16		NM_006818	0.0570764	1	0	hsa-let-7b
NM_005984	-1.12692	1	0	hsa-miR-1		NM_022089	-0.146142	1	9	hsa-miR-16		NM_033195	0.0597505	1	0	hsa-let-7b
NM_181830	-0.0165679	1	0	hsa-miR-1		NM_015015	0.419212	1	1	hsa-miR-16		NM_002293	0.0610744	1	0	hsa-let-7b
NM_019592	-0.122742	1	0	hsa-miR-1		NM_022739	-1.11132	1	2	hsa-miR-16		NM_015087	0.0616163	1	0	hsa-let-7b
NM_175898	0.237756	1	0	hsa-miR-1		NM_003565	0.152503	1	5	hsa-miR-16		NM_000947	0.0663669	1	0	hsa-let-7b
NM_019555	0.220982	1	0	hsa-miR-1		NM_020117	-0.0076262	1	2	hsa-miR-16		NM_030579	0.0675608	1	0	hsa-let-7b
NM_000532	0.164124	1	0	hsa-miR-1		NM_018685	-1.87368	1	1	hsa-miR-16		NM_002592	0.0711635	1	0	hsa-let-7b
NM_175868	0.117655	1	0	hsa-miR-1		NM_015590	-0.571237	1	2	hsa-miR-16		NM_005990	0.0711939	1	0	hsa-let-7b
NM_182811	-0.0894646	1	0	hsa-miR-1		NM_001098403	-0.270215	1	2	hsa-miR-16		NM_006827	0.07312	1	0	hsa-let-7b
NM_183400	-0.0906501	1	0	hsa-miR-1		NM_016147	-0.0457025	1	1	hsa-miR-16		NM_080388	0.0732415	1	0	hsa-let-7b
NM_007259	0.304345	1	0	hsa-miR-1		NM_003664	-0.00844605	1	1	hsa-miR-16		NM_031464	0.0737273	1	0	hsa-let-7b
NM_001005911	-0.681399	1	0	hsa-miR-1		NM_018372	-1.12293	1	1	hsa-miR-16		NM_001085411	0.0741373	1	0	hsa-let-7b
NM_181776	0.0880774	1	0	hsa-miR-1		NM_004023	0.000699366	1	7	hsa-miR-16		NM_032783	0.0755808	1	0	hsa-let-7b
NM_001064	-0.275073	1	0	hsa-miR-1		NM_014149	-0.102086	1	4	hsa-miR-16		NM_017444	0.0761739	1	0	hsa-let-7b
NM_001025238	-0.327725	1	0	hsa-miR-1		NM_004175	-0.21828	1	1	hsa-miR-16		NM_004231	0.0768128	1	0	hsa-let-7b
NM_025251	-0.146608	1	0	hsa-miR-1		NM_004723	0.141921	1	5	hsa-miR-16		NM_003634	0.0827134	1	0	hsa-let-7b
NM_032895	0.419704	1	0	hsa-miR-1		NM_001079524	0.247268	1	1	hsa-miR-16		NM_000593	0.0850069	1	0	hsa-let-7b
NM_021249	-0.0953118	1	0	hsa-miR-1		NM_182563	-0.408256	1	5	hsa-miR-16		NM_014426	0.0864921	1	0	hsa-let-7b
NM_180982	0.302094	1	0	hsa-miR-1		NM_153201	-0.191108	1	2	hsa-miR-16		NM_005500	0.0874268	1	0	hsa-let-7b
NM_032494	0.0442679	1	0	hsa-miR-1		NM_020532	-0.557793	1	3	hsa-miR-16		NM_001219	0.08781	1	0	hsa-let-7b
NM_001037133	0.0687733	1	0	hsa-miR-1		NM_015610	-0.251671	1	1	hsa-miR-16		NM_001387	0.0916021	1	0	hsa-let-7b
NM_016120	0.12611	1	0	hsa-miR-1		NM_032303	-0.168175	1	2	hsa-miR-16		NM_001017980	0.0934942	1	0	hsa-let-7b
NM_030912	0.124605	1	0	hsa-miR-1		NM_178865	-0.573789	1	4	hsa-miR-16		NM_004724	0.0940176	1	0	hsa-let-7b
NM_017853	0.137487	1	0	hsa-miR-1		NM_001040716	0.265112	1	4	hsa-miR-16		NM_000903	0.0956354	1	0	hsa-let-7b
NM_173622	0.00453845	1	0	hsa-miR-1		NM_005146	0.0304539	1	1	hsa-miR-16		NM_004275	0.0979033	1	0	hsa-let-7b
NM_175871	0.399961	1	0	hsa-miR-1		NM_012448	0.298231	1	1	hsa-miR-16		NM_004757	0.098104	1	0	hsa-let-7b
NM_001005909	-0.681399	1	0	hsa-miR-1		NM_144488	-0.0329256	1	9	hsa-miR-16		NM_000436	0.0989072	1	0	hsa-let-7b
NM_015948	0.065132	1	0	hsa-miR-1		NM_002212	0.0471849	1	2	hsa-miR-16		NM_016080	0.100995	1	0	hsa-let-7b
NM_207333	0.178589	1	0	hsa-miR-1		NM_021012	-0.669608	1	3	hsa-miR-16		NM_004111	0.101335	1	0	hsa-let-7b
NM_001012957	0.413729	1	0	hsa-miR-1		NM_002543	-0.246632	1	1	hsa-miR-16		NM_019116	0.10245	1	0	hsa-let-7b
NM_006349	0.172887	1	0	hsa-miR-1		NM_014991	-0.213223	1	8	hsa-miR-16		NM_005406	0.102636	1	0	hsa-let-7b
NM_173354	0.667245	1	0	hsa-miR-1		NM_001008709	0.400122	1	1	hsa-miR-16		NM_000945	0.103007	1	0	hsa-let-7b
NM_020531	0.0455572	1	0	hsa-miR-1		NM_006892	0.622844	1	4	hsa-miR-16		NM_145201	0.103999	1	0	hsa-let-7b
NM_002136	-0.0717255	1	0	hsa-miR-1		NM_006256	-0.316892	1	1	hsa-miR-16		NM_014929	0.104635	1	0	hsa-let-7b
NM_022039	0.181499	1	0	hsa-miR-1		NM_001042423	-0.78952	1	4	hsa-miR-16		NM_152756	0.105365	1	0	hsa-let-7b
NM_013332	0.0150836	1	0	hsa-miR-1		NM_015368	-0.788329	1	3	hsa-miR-16		NM_025125	0.10656	1	0	hsa-let-7b
NM_000346	-0.465832	1	0	hsa-miR-1		NM_015506	0.819062	1	2	hsa-miR-16		NM_022374	0.112288	1	0	hsa-let-7b
NM_001098424	-0.123962	1	0	hsa-miR-1		NM_003314	-0.12989	1	1	hsa-miR-16		NM_032476	0.115269	1	0	hsa-let-7b
NM_017582	0.0953687	1	0	hsa-miR-1		NM_012062	-0.708413	1	3	hsa-miR-16		NM_018122	0.118993	1	0	hsa-let-7b
NM_001048171	-0.298108	1	0	hsa-miR-1		NM_001077394	0.202408	1	1	hsa-miR-16		NM_004342	0.125132	1	0	hsa-let-7b
NM_024090	0.297373	1	0	hsa-miR-1		NM_001040023	0.467653	1	2	hsa-miR-16		NM_018841	0.125652	1	0	hsa-let-7b
NM_001076785	0.0043092	1	0	hsa-miR-1		NM_001013437	-0.193494	1	1	hsa-miR-16		NM_053064	0.142831	1	0	hsa-let-7b
NM_173825	-0.111087	1	0	hsa-miR-1		NM_014396	0.364984	1	1	hsa-miR-16		NM_001007237	0.146723	1	0	hsa-let-7b
NM_032300	-0.425038	1	0	hsa-miR-1		NM_033102	-0.185524	1	3	hsa-miR-16		NM_015323	0.147586	1	0	hsa-let-7b
NM_001003800	-0.379125	1	0	hsa-miR-1		NM_178832	-0.314718	1	1	hsa-miR-16		NM_014595	0.150257	1	0	hsa-let-7b
NM_003959	0.0366717	1	0	hsa-miR-1		NM_017522	-0.447153	1	8	hsa-miR-16		NM_001092	0.156032	1	0	hsa-let-7b
NM_033309	0.351006	1	0	hsa-miR-1		NM_014797	0.0643903	1	1	hsa-miR-16		NM_002490	0.158832	1	0	hsa-let-7b
NM_016096	0.263747	1	0	hsa-miR-1		NM_014855	-0.617808	1	7	hsa-miR-16		NM_001032296	0.165483	1	0	hsa-let-7b
NM_152240	-0.389842	1	0	hsa-miR-1		NM_001029998	-0.0544118	1	2	hsa-miR-16		NM_002203	0.165871	1	0	hsa-let-7b
NM_198964	0.0319026	1	0	hsa-miR-1		NM_177949	0.700585	1	1	hsa-miR-16		NM_002128	0.177588	1	0	hsa-let-7b
NM_001009814	-0.0534555	1	0	hsa-miR-1		NM_000676	-1.23292	1	2	hsa-miR-16		NM_145808	0.180773	1	0	hsa-let-7b
NM_052845	-0.0975889	1	0	hsa-miR-1		NM_020718	0.108489	1	1	hsa-miR-16		NM_001040194	0.190009	1	0	hsa-let-7b
NM_016060	-0.244111	1	0	hsa-miR-1		NM_021729	0.153586	1	2	hsa-miR-16		NM_020409	0.190734	1	0	hsa-let-7b
NM_030805	0.257349	1	0	hsa-miR-1		NM_201383	-0.961108	1	29	hsa-miR-16		NM_003941	0.203568	1	0	hsa-let-7b
NM_138572	0.0135044	1	0	hsa-miR-1		NM_018181	-0.412544	1	2	hsa-miR-16		NM_005964	0.207428	1	0	hsa-let-7b
NM_018182	0.231489	1	0	hsa-miR-1		NM_014719	0.247225	1	5	hsa-miR-16		NM_002417	0.211632	1	0	hsa-let-7b
NM_182976	-0.217852	1	0	hsa-miR-1		NM_207396	-0.179959	1	7	hsa-miR-16		NM_001034	0.217608	1	0	hsa-let-7b
NM_005552	0.222896	1	0	hsa-miR-1		NM_145687	0.10531	1	2	hsa-miR-16		NM_174909	0.224975	1	0	hsa-let-7b
NM_153246	0.0861349	1	0	hsa-miR-1		NM_014913	0.0509297	1	2	hsa-miR-16		NM_003848	0.233261	1	0	hsa-let-7b
NM_001002857	-0.501317	1	0	hsa-miR-1		NM_007243	0.596674	1	1	hsa-miR-16		NM_016647	0.239481	1	0	hsa-let-7b
NM_052886	-0.670279	1	0	hsa-miR-1		NM_018351	0.0941582	1	2	hsa-miR-16		NM_033133	0.253808	1	0	hsa-let-7b
NM_181705	0.284518	1	0	hsa-miR-1		NM_014678	-0.282773	1	4	hsa-miR-16		NM_138357	0.264201	1	0	hsa-let-7b
NM_033288	0.0589979	1	0	hsa-miR-1		NM_003902	-0.789279	1	1	hsa-miR-16		NM_004613	0.272994	1	0	hsa-let-7b
NM_207585	-0.383738	1	0	hsa-miR-1		NM_007086	-0.362748	1	3	hsa-miR-16		NM_006117	0.294349	1	0	hsa-let-7b
NM_022719	0.0344957	1	0	hsa-miR-1		NM_006178	0.341771	1	1	hsa-miR-16		NM_015043	0.299525	1	0	hsa-let-7b
NM_020238	-1.19934	1	0	hsa-miR-1		NM_001006620	-0.11268	1	2	hsa-miR-16		NM_000791	0.30677	1	0	hsa-let-7b
NM_144599	-0.0489151	1	0	hsa-miR-1		NM_024757	-0.134512	1	2	hsa-miR-16		NM_006190	0.321261	1	0	hsa-let-7b
NM_006036	0.15617	1	0	hsa-miR-1		NM_017815	0.499709	1	3	hsa-miR-16		NM_001003684	0.410294	1	0	hsa-let-7b
NM_012425	0.318642	1	0	hsa-miR-1		NM_175849	0.622844	1	4	hsa-miR-16		NM_014672	0.419623	1	0	hsa-let-7b
NM_013238	0.0593956	1	0	hsa-miR-1		NM_001037333	0.0257001	1	4	hsa-miR-16		NM_019044	0.479734	1	0	hsa-let-7b
NM_012142	0.152382	1	0	hsa-miR-1		NM_000598	0.582366	1	3	hsa-miR-16		NM_006135	0.202082	1	0	hsa-miR-124
NM_020947	-0.0644996	1	0	hsa-miR-1		NM_032885	-0.190542	1	1	hsa-miR-16		NM_014280	0.095491	1	0	hsa-miR-124
NM_001040657	-0.0325392	1	0	hsa-miR-1		NM_014824	0.260539	1	2	hsa-miR-16		NM_014388	-0.430052	1	0	hsa-miR-124
NM_002017	0.00391565	1	0	hsa-miR-1		NM_006452	0.247268	1	1	hsa-miR-16		NM_007158	-0.351443	1	0	hsa-miR-124
NM_014338	0.158647	1	0	hsa-miR-1		NM_001037330	0.0332119	1	1	hsa-miR-16		NM_006516	0.215638	1	0	hsa-miR-124
NM_199359	-0.101324	1	0	hsa-miR-1		NM_014188	-0.162252	1	1	hsa-miR-16		NM_006824	-0.194651	1	0	hsa-miR-124
NM_201524	0.0253176	1	0	hsa-miR-1		NM_019044	-0.0770836	1	1	hsa-miR-16		NM_002524	0.26128	1	0	hsa-miR-124
NM_147782	0.0164305	1	0	hsa-miR-1		NM_001042440	-0.353368	1	6	hsa-miR-16		NM_001043352	0.138074	1	0	hsa-miR-124
NM_152407	-0.10306	1	0	hsa-miR-1		NM_001024937	-1.1875	1	2	hsa-miR-16		NM_003564	0.657051	1	0	hsa-miR-124
NM_021154	-0.0240781	1	0	hsa-miR-1		NM_007364	0.43331	1	2	hsa-miR-16		NM_004814	-0.097547	1	0	hsa-miR-124
NM_013233	-0.045081	1	0	hsa-miR-1		NM_018310	0.126382	1	3	hsa-miR-16		NM_004078	0.001415	1	0	hsa-miR-124
NM_015455	-0.864244	1	0	hsa-miR-1		NM_018095	0.132548	1	3	hsa-miR-16		NM_022366	-0.698543	1	0	hsa-miR-124
NM_183011	0.113925	1	0	hsa-miR-1		NM_003829	-1.1342	1	2	hsa-miR-16		NM_016374	0.258702	1	0	hsa-miR-124
NM_032796	0.0517685	1	0	hsa-miR-1		NM_173063	-0.353368	1	6	hsa-miR-16		NM_017871	-0.315865	1	0	hsa-miR-124
NM_004555	-0.241143	1	0	hsa-miR-1		NM_001083614	0.000847432	1	3	hsa-miR-16		NM_005645	0.110483	1	0	hsa-miR-124
NM_022470	-0.389842	1	0	hsa-miR-1		NM_014216	-0.184281	1	2	hsa-miR-16		NM_016505	-0.244194	1	0	hsa-miR-124
NM_207042	0.149232	1	0	hsa-miR-1		NM_198242	-0.301742	1	7	hsa-miR-16		NM_017734	-0.412013	1	0	hsa-miR-124
NM_006603	0.202519	1	0	hsa-miR-1		NM_015250	-0.188837	1	7	hsa-miR-16		NM_015569	-1.50901	1	0	hsa-miR-124
NM_003941	0.101799	1	0	hsa-miR-1		NM_014838	-0.286157	1	2	hsa-miR-16		NM_018061	-0.285469	1	0	hsa-miR-124
NM_021908	0.151633	1	0	hsa-miR-1		NM_177543	0.412487	1	2	hsa-miR-16		NM_014188	0.319559	1	0	hsa-miR-124
NM_012234	-0.575676	1	0	hsa-miR-1		NM_018708	-0.140283	1	8	hsa-miR-16		NM_014412	0.079944	1	0	hsa-miR-124
NM_020894	-0.115089	1	0	hsa-miR-1		NM_012138	-0.057216	1	1	hsa-miR-16		NM_152263	0.185291	1	0	hsa-miR-124
NM_006544	0.0743957	1	0	hsa-miR-1		NM_001011545	-0.703831	1	1	hsa-miR-16		NM_013943	-0.060859	1	0	hsa-miR-124
NM_001009922	0.0158812	1	0	hsa-miR-1		NM_001007024	-0.0418917	1	1	hsa-miR-16		NM_004698	0.052604	1	0	hsa-miR-124
NM_173632	0.399733	1	0	hsa-miR-1		NM_005270	0.428915	1	5	hsa-miR-16		NM_198040	-0.613259	1	0	hsa-miR-124
NM_013979	0.0743188	1	0	hsa-miR-1		NM_180977	0.195688	1	2	hsa-miR-16		NM_024529	-0.024398	1	0	hsa-miR-124
NM_007139	0.346351	1	0	hsa-miR-1		NM_006555	-0.463206	1	1	hsa-miR-16		NM_015475	-0.416981	1	0	hsa-miR-124
NM_031431	-0.0162494	1	0	hsa-miR-1		NM_194359	-0.264212	1	1	hsa-miR-16		NM_024545	0.070887	1	0	hsa-miR-124
NM_016484	0.108671	1	0	hsa-miR-1		NM_001110	-0.684111	1	2	hsa-miR-16		NM_001006623	-0.18183	1	0	hsa-miR-124
NM_015428	0.0120073	1	0	hsa-miR-1		NM_021922	0.685864	1	2	hsa-miR-16		NM_194247	0.049752	1	0	hsa-miR-124
NM_001010942	-0.110726	1	0	hsa-miR-1		NM_002708	0.400122	1	1	hsa-miR-16		NM_006826	0.251555	1	0	hsa-miR-124
NM_001047160	-0.355298	1	0	hsa-miR-1		NM_207517	0.316779	1	2	hsa-miR-16		NM_001098577	-0.176742	1	0	hsa-miR-124
NM_021638	0.138202	1	0	hsa-miR-1		NM_001987	0.773006	1	1	hsa-miR-16		NM_006190	0.047324	1	0	hsa-miR-124
NM_004924	-0.0108518	1	0	hsa-miR-1		NM_020385	-0.369542	1	1	hsa-miR-16		NM_020143	0.053427	1	0	hsa-miR-124
NM_005409	0.0518004	1	0	hsa-miR-1		NM_172208	0.0360907	1	1	hsa-miR-16		NM_016315	0.130959	1	0	hsa-miR-124
NM_181305	0.302094	1	0	hsa-miR-1		NM_025160	-0.0258478	1	1	hsa-miR-16		NM_003142	-0.008873	1	0	hsa-miR-124
NM_024563	-0.231959	1	0	hsa-miR-1		NM_001042441	-0.353368	1	6	hsa-miR-16		NM_005722	-0.071293	1	0	hsa-miR-124
NM_001077426	0.0186304	1	0	hsa-miR-1		NM_014945	0.322832	1	2	hsa-miR-16		NM_018079	-0.748107	1	0	hsa-miR-124
NM_001011666	-0.884773	1	0	hsa-miR-30a		NM_015284	-0.138515	1	7	hsa-miR-16		NM_001008492	-0.523226	1	0	hsa-miR-124
NM_016337	0.159617	1	0	hsa-miR-30a		NM_022833	-1.18162	1	3	hsa-miR-16		NM_134442	-0.041755	1	0	hsa-miR-124
NM_021824	-0.156052	1	0	hsa-miR-30a		NM_170606	-0.389219	1	5	hsa-miR-16		NM_005915	0.141982	1	0	hsa-miR-124
NM_003692	-0.193248	1	0	hsa-miR-30a		NM_032827	0.0165125	1	1	hsa-miR-16		NM_001005782	-0.119765	1	0	hsa-miR-124
NM_004015	-0.121102	1	0	hsa-miR-30a		NM_015111	-0.0904965	1	2	hsa-miR-16		NM_022899	-0.169853	1	0	hsa-miR-124
NM_021120	0.0342161	1	0	hsa-miR-30a		NM_014376	0.0257001	1	4	hsa-miR-16		NM_183352	0.003719	1	0	hsa-miR-124
NM_007276	-0.117902	1	0	hsa-miR-30a		NM_014030	-0.250933	1	6	hsa-miR-16		NM_020165	-0.467264	1	0	hsa-miR-124
NM_014168	-0.0408617	1	0	hsa-miR-30a		NM_021184	-0.0311074	1	2	hsa-miR-16		NM_025222	-0.046263	1	0	hsa-miR-124
NM_003866	0.0800788	1	0	hsa-miR-30a		NM_001042476	0.821713	1	1	hsa-miR-16		NM_001013438	-1.13057	1	0	hsa-miR-124
NM_207123	0.828761	1	0	hsa-miR-30a		NM_130855	0.567731	1	1	hsa-miR-16		NM_007217	-0.171189	1	0	hsa-miR-124
NM_001098426	-0.258829	1	0	hsa-miR-30a		NM_001012420	0.196884	1	1	hsa-miR-16		NM_002375	0.032447	1	0	hsa-miR-124
NM_001098210	0.10592	1	0	hsa-miR-30a		NM_198589	-0.279012	1	2	hsa-miR-16		NM_024665	0.187063	1	0	hsa-miR-124
NM_016072	-0.169275	1	0	hsa-miR-30a		NM_004006	0.000699366	1	10	hsa-miR-16		NM_002070	-0.26096	1	0	hsa-miR-124
NM_001080950	0.154262	1	0	hsa-miR-30a		NM_005973	-0.175465	1	1	hsa-miR-16		NM_014517	0.361315	1	0	hsa-miR-124
NM_005669	-0.430029	1	0	hsa-miR-30a		NM_002033	0.493788	1	1	hsa-miR-16		NM_020390	0.280439	1	0	hsa-miR-124
NM_176806	0.0522941	1	0	hsa-miR-30a		NM_001761	-0.494763	1	8	hsa-miR-16		NM_015143	-0.028342	1	0	hsa-miR-124
NM_181886	0.0812397	1	0	hsa-miR-30a		NM_022492	0.206955	1	2	hsa-miR-16		NM_017491	0.031232	1	0	hsa-miR-124
NM_003921	-0.147019	1	0	hsa-miR-30a		NM_033450	-0.0446953	1	13	hsa-miR-16		NM_004477	-0.272242	1	0	hsa-miR-124
NM_015474	-0.17794	1	0	hsa-miR-30a		NM_005088	-0.0250954	1	3	hsa-miR-16		NM_001656	0.114611	1	0	hsa-miR-124
NM_001688	-0.130602	1	0	hsa-miR-30a		NM_030573	0.0811026	1	2	hsa-miR-16		NM_032175	0.294481	1	0	hsa-miR-124
NM_080599	-0.100209	1	0	hsa-miR-30a		NM_004007	0.000699366	1	10	hsa-miR-16		NM_014945	-0.481683	1	0	hsa-miR-124
NM_001039796	0.478631	1	0	hsa-miR-30a		NM_016297	1.11727	1	1	hsa-miR-16		NM_024007	-0.018967	1	0	hsa-miR-124
NM_025164	0.149649	1	0	hsa-miR-30a		NM_003781	0.0580172	1	1	hsa-miR-16		NM_001025071	-0.264258	1	0	hsa-miR-124
NM_004849	-0.214046	1	0	hsa-miR-30a		NM_006931	0.266379	1	5	hsa-miR-16		NM_004730	0.142854	1	0	hsa-miR-124
NM_015190	-0.0261534	1	0	hsa-miR-30a		NM_001065	-0.384571	1	3	hsa-miR-16		NM_001892	-0.063636	1	0	hsa-miR-124
NM_032717	-0.798546	1	0	hsa-miR-30a		NM_032809	-0.0267976	1	4	hsa-miR-16		NM_004282	0.132618	1	0	hsa-miR-124
NM_014236	0.161263	1	0	hsa-miR-30a		NM_006007	-0.599241	1	1	hsa-miR-16		NM_181356	0.119731	1	0	hsa-miR-124
NM_080546	0.0845061	1	0	hsa-miR-30a		NM_017740	-0.0180642	1	2	hsa-miR-16		NM_020861	-0.200503	1	0	hsa-miR-124
NM_182853	-0.207547	1	0	hsa-miR-30a		NM_001456	-0.111929	1	4	hsa-miR-16		NM_004906	-0.057461	1	0	hsa-miR-124
NM_001080424	-0.0801386	1	0	hsa-miR-30a		NM_012318	0.000333041	1	5	hsa-miR-16		NM_002356	0.488258	1	0	hsa-miR-124
NM_004393	0.0247107	1	0	hsa-miR-30a		NM_015885	-0.452605	1	1	hsa-miR-16		NM_170751	0.060397	1	0	hsa-miR-124
NM_022757	0.0468671	1	0	hsa-miR-30a		NM_197968	0.274009	1	1	hsa-miR-16		NM_005221	0.742284	1	0	hsa-miR-124
NM_005899	-0.195626	1	0	hsa-miR-30a		NM_024751	-0.29539	1	1	hsa-miR-16		NM_001788	-0.411491	1	0	hsa-miR-124
NM_014649	0.00153532	1	0	hsa-miR-30a		NM_152930	-0.0848614	1	2	hsa-miR-16		NM_005918	0.46913	1	0	hsa-miR-124
NM_016223	-0.0502423	1	0	hsa-miR-30a		NM_014203	-1.39823	1	6	hsa-miR-16		NM_031243	0.076032	1	0	hsa-miR-124
NM_173854	-0.260796	1	0	hsa-miR-30a		NM_004418	-0.263001	1	7	hsa-miR-16		NM_014660	0.037629	1	0	hsa-miR-124
NM_201517	0.0914245	1	0	hsa-miR-30a		NM_007203	-0.95355	1	4	hsa-miR-16		NM_001081559	-0.08969	1	0	hsa-miR-124
NM_000983	-0.0317247	1	0	hsa-miR-30a		NM_052897	0.725915	1	2	hsa-miR-16		NM_016038	0.246765	1	0	hsa-miR-124
NM_003569	-0.348632	1	0	hsa-miR-30a		NM_001080392	0.627285	1	5	hsa-miR-16		NM_032350	-0.268148	1	0	hsa-miR-124
NM_032506	0.208302	1	0	hsa-miR-30a		NM_018045	0.393024	1	1	hsa-miR-16		NM_001084	-3.48042	1	0	hsa-miR-124
NM_018227	-0.0448538	1	0	hsa-miR-30a		NM_016281	-0.125525	1	1	hsa-miR-16		NM_007189	-0.527556	1	0	hsa-miR-124
NM_018638	-0.0995001	1	0	hsa-miR-30a		NM_152880	-0.470465	1	6	hsa-miR-16		NM_018719	-2.12101	1	0	hsa-miR-124
NM_005180	-0.157688	1	0	hsa-miR-30a		NM_001013398	0.582366	1	3	hsa-miR-16		NM_021130	0.339795	1	0	hsa-miR-124
NM_001014437	-0.75009	1	0	hsa-miR-30a		NM_138316	0.710452	1	1	hsa-miR-16		NM_005916	0.168432	1	0	hsa-miR-124
NM_182722	-0.207547	1	0	hsa-miR-30a		NM_001039091	0.639992	1	1	hsa-miR-16		NM_033157	-0.370923	1	0	hsa-miR-124
NM_152363	-0.188053	1	0	hsa-miR-30a		NM_006987	0.0695402	1	1	hsa-miR-16		NM_006265	0.089901	1	0	hsa-miR-124
NM_024602	-0.0752281	1	0	hsa-miR-30a		NM_022764	-0.0911347	1	1	hsa-miR-16		NM_032468	0.223277	1	0	hsa-miR-124
NM_024817	-0.227077	1	0	hsa-miR-30a		NM_014705	-0.24116	1	1	hsa-miR-16		NM_001024688	-0.052147	1	0	hsa-miR-124
NM_001042497	-0.179563	1	0	hsa-miR-30a		NM_030926	0.409449	1	1	hsa-miR-16		NM_001002296	-0.571523	1	0	hsa-miR-124
NM_005207	0.0628889	1	0	hsa-miR-30a		NM_020925	-0.265416	1	2	hsa-miR-16		NM_000093	0.271534	1	0	hsa-miR-124
NM_012475	0.122556	1	0	hsa-miR-30a		NM_004639	0.145298	1	3	hsa-miR-16		NM_014285	-0.208049	1	0	hsa-miR-124
NM_058191	0.172862	1	0	hsa-miR-30a		NM_030796	0.153342	1	2	hsa-miR-16		NM_005347	0.19449	1	0	hsa-miR-124
NM_181846	-0.187564	1	0	hsa-miR-30a		NM_001006946	0.902925	1	1	hsa-miR-16		NM_030978	-0.573141	1	0	hsa-miR-124
NM_024793	-0.535399	1	0	hsa-miR-30a		NM_001017926	-1.60074	1	1	hsa-miR-16		NM_021965	-0.714587	1	0	hsa-miR-124
NM_000848	0.0372186	1	0	hsa-miR-30a		NM_001042404	-0.868504	1	3	hsa-miR-16		NM_017588	-0.013533	1	0	hsa-miR-124
NM_016226	0.0099989	1	0	hsa-miR-30a		NM_004904	-1.01491	1	1	hsa-miR-16		NM_012204	0.020988	1	0	hsa-miR-124
NM_001031727	0.115663	1	0	hsa-miR-30a		NM_002480	-0.835536	1	4	hsa-miR-16		NM_012087	-0.047182	1	0	hsa-miR-124
NM_013354	0.0469374	1	0	hsa-miR-30a		NM_014287	0.0463253	1	4	hsa-miR-16		NM_004741	0.027009	1	0	hsa-miR-124
NM_019008	-0.0428685	1	0	hsa-miR-30a		NM_015027	0.143968	1	2	hsa-miR-16		NM_001033925	0.342344	1	0	hsa-miR-124
NM_001001419	0.091148	1	0	hsa-miR-30a		NM_080666	-0.581304	1	1	hsa-miR-16		NM_001329	0.037215	1	0	hsa-miR-124
NM_018057	-0.0275068	1	0	hsa-miR-30a		NM_001008396	-0.362748	1	2	hsa-miR-16		NM_006951	-0.032773	1	0	hsa-miR-124
NM_014964	0.0291803	1	0	hsa-miR-30a		NM_199076	0.442822	1	7	hsa-miR-16		NM_005180	0.106623	1	0	hsa-miR-124
NM_152629	-0.131049	1	0	hsa-miR-30a		NM_052932	-0.273368	1	3	hsa-miR-16		NM_032727	-0.7765	1	0	hsa-miR-124
NM_182503	0.105321	1	0	hsa-miR-30a		NM_001550	-0.705811	1	1	hsa-miR-16		NM_020193	-0.127307	1	0	hsa-miR-124
NM_019610	0.28299	1	0	hsa-miR-30a		NM_020724	1.85055	1	1	hsa-miR-16		NM_001001392	-0.487347	1	0	hsa-miR-124
NM_005157	-0.0125197	1	0	hsa-miR-30a		NM_001040455	0.924914	1	3	hsa-miR-16		NM_006288	-0.08097	1	0	hsa-miR-124
NM_002227	0.028091	1	0	hsa-miR-30a		NM_004037	0.413267	1	1	hsa-miR-16		NM_015308	0.117833	1	0	hsa-miR-124
NM_174921	-0.666591	1	0	hsa-miR-30a		NM_203384	-0.0833841	1	3	hsa-miR-16		NM_006595	0.118855	1	0	hsa-miR-124
NM_001042555	0.954308	1	0	hsa-miR-30a		NM_006389	-0.193881	1	3	hsa-miR-16		NM_203364	-0.647944	1	0	hsa-miR-124
NM_023923	-0.130265	1	0	hsa-miR-30a		NM_024666	-0.0232089	1	2	hsa-miR-16		NM_001001522	-0.213501	1	0	hsa-miR-124
NM_024629	0.154153	1	0	hsa-miR-30a		NM_001079881	0.0719504	1	2	hsa-miR-16		NM_003146	0.126526	1	0	hsa-miR-124
[truncated: 14,744 more rows]
