# Supplementary material for: The Impact of miRNA Target Sites in Coding Sequences and in 3′UTRs
Source: PLoS One. 2011 Mar 22;6(3):e18067. doi: 10.1371/journal.pone.0018067 (PMC3062573; doi:10.1371/journal.pone.0018067)
Supplement: Table S3 — 45 unique human miRNAs which are conserved in human, chimpanzee, mouse, rat, dog, opossum, chicken, X.tropicalis and tetraodon. (XLS) [file pone.0018067.s005.xls]

## Sheet: conserved_miRNA_9_species_table
miRNA	sequence
hsa-miR-122	TGGAGTGTGACAATGGTGTTTG
hsa-miR-137	TTATTGCTTAAGAATACGCGTAG
hsa-miR-204	TTCCCTTTGTCATCCTATGCCT
hsa-miR-153	TTGCATAGTCACAAAAGTGATC
hsa-miR-130a	CAGTGCAATGTTAAAAGGGCAT
hsa-miR-23b	ATCACATTGCCAGGGATTACC
hsa-miR-196b	TAGGTAGTTTCCTGTTGTTGGG
hsa-miR-217	TACTGCATCAGGAACTGATTGGA
hsa-miR-183	TATGGCACTGGTAGAATTCACT
hsa-miR-375	TTTGTTCGTTCGGCTCGCGTGA
hsa-miR-203	GTGAAATGTTTAGGACCACTAG
hsa-miR-20a	TAAAGTGCTTATAGTGCAGGTAG
hsa-miR-216a	TAATCTCAGCTGGCAACTGTGA
hsa-miR-92a	TATTGCACTTGTCCCGGCCTGT
hsa-miR-219-5p	TGATTGTCCAAACGCAATTCT
hsa-miR-9	TCTTTGGTTATCTAGCTGTATGA
hsa-miR-133a	TTTGGTCCCCTTCAACCAGCTG
hsa-miR-221	AGCTACATTGTCTGCTGGGTTTC
hsa-miR-125b	TCCCTGAGACCCTAACTTGTGA
hsa-miR-103	AGCAGCATTGTACAGGGCTATGA
hsa-miR-135a	TATGGCTTTTTATTCCTATGTGA
hsa-miR-29b	TAGCACCATTTGAAATCAGTGTT
hsa-miR-223	TGTCAGTTTGTCAAATACCCCA
hsa-miR-1	TGGAATGTAAAGAAGTATGTAT
hsa-miR-19a	TGTGCAAATCTATGCAAAACTGA
hsa-miR-101	TACAGTACTGTGATAACTGAA
hsa-miR-24	TGGCTCAGTTCAGCAGGAACAG
hsa-miR-26a	TTCAAGTAATCCAGGATAGGCT
hsa-miR-200a	TAACACTGTCTGGTAACGATGT
hsa-miR-205	TCCTTCATTCCACCGGAGTCTG
hsa-miR-124	TAAGGCACGCGGTGAATGCC
hsa-miR-10b	TACCCTGTAGAACCGAATTTGTG
hsa-miR-365	TAATGCCCCTAAAAATCCTTAT
hsa-miR-7	TGGAAGACTAGTGATTTTGTTGT
hsa-miR-184	TGGACGGAGAACTGATAAGGGT
hsa-miR-218	TTGTGCTTGATCTAACCATGT
hsa-miR-22	AAGCTGCCAGTTGAAGAACTGT
hsa-let-7a	TGAGGTAGTAGGTTGTATAGTT
hsa-miR-16	TAGCAGCACGTAAATATTGGCG
hsa-miR-18a	TAAGGTGCATCTAGTGCAGATAG
hsa-miR-214	ACAGCAGGCACAGACAGGCAGT
hsa-miR-181a	a AACATTCAACGCTGTCGGTGAGT
hsa-miR-27b	TTCACAGTGGCTAAGTTCTGC
hsa-miR-138	AGCTGGTGTTGTGAATCAGGCCG
hsa-miR-128	TCACAGTGAACCGGTCTCTTT
