# Supplementary material for: The Impact of miRNA Target Sites in Coding Sequences and in 3′UTRs
Source: PLoS One. 2011 Mar 22;6(3):e18067. doi: 10.1371/journal.pone.0018067 (PMC3062573; doi:10.1371/journal.pone.0018067)
Supplement: Table S4 — Fraction of mRNAs containing miRNA seeds in coding regions for mRNAs grouped by different 3′UTR sequence features. 1) 7mer means paring for position 2–8 or position 1–7 of miRNA sequences. 2) 8mer means paring for position 1–8 of miRNA sequences. 3) only expressed mRNAs in each experiment were considered. (XLS) [file pone.0018067.s006.xls]

## Sheet: Sheet1
	miR-1	miR-30a	miR-155	miR-16	let-7b	miR-124	miR-181	miR-223
mRNAs have 1 6mer in 3'UTRs	0.322	0.233	0.212	0.644	0.3	0.405	0.372	0.284
mRNAs have 1 7mer in 3'UTRs	0.33	0.227	0.238	0.653	0.326	0.395	0.381	0.309
mRNAs have 1 8mer in 3'UTRs	0.32	0.245	0.235	0.653	0.3	0.425	0.367	0.284
mRNAs have 1 conserved seed in 3'UTRs	0.322	0.252	0.244	0.631	0.314	0.444	0.396	0.415
mRNAs have 1 non-conserved seed in 3'UTRs	0.326	0.228	0.225	0.652	0.311	0.395	0.373	0.287
